# Supplementary material for: Multimodal objective assessment of a porcine limbal stem cell deficiency model for corneal therapy research
Source: Sci Rep. 2025 Dec 20;16:2982. doi: 10.1038/s41598-025-32842-w (PMC12830607; doi:10.1038/s41598-025-32842-w)
Supplement: Supplementary file 4 — Supplementary Material 4 [file 41598_2025_32842_MOESM4_ESM.csv]

Image	Object ID	Object type	Name	Classification	Parent	ROI	Centroid X µm	Centroid Y µm	Num Detections	Num points	Area µm^2	Perimeter µm	Length µm
20LMA_HE.svs	033db843-7062-484a-9fe3-408a952f3ca9	Annotation	Example measurement	Epithelial thickness	Root object (Image)	Line	25239.6	14786.3	0				69.43
20LMA_HE.svs	b26ae0d9-8228-4446-a208-d4a59def2e03	Annotation		Calibrator	Root object (Image)	Line	25176.2	14825.5	0				150.07
20LMA_HE.svs	0b34131b-9edc-4d87-bce9-ed733ee15503	Annotation		Epithelial thickness	Root object (Image)	Line	25096.5	14808.9	0				51.51
20LMA_HE.svs	5e0f779d-4518-41a6-9623-7cfb8f1776bd	Annotation		Epithelial thickness	Root object (Image)	Line	24947.9	14805.5	0				50.93
20LMA_HE.svs	4be711c8-f607-41fc-b436-04ae6baeb547	Annotation		Epithelial thickness	Root object (Image)	Line	24796.8	14752.2	0				60.9
20LMA_HE.svs	1b736840-c30f-45e7-a3fe-213dd442d032	Annotation		Epithelial thickness	Root object (Image)	Line	38481.9	15220.3	0				54.36
20LMA_HE.svs	31a64dd3-d941-4f30-a3b5-17a142061eac	Annotation		Calibrator	Root object (Image)	Line	38411.3	15246.2	0				149.99
20LMA_HE.svs	c5226ae1-c378-4b69-b2be-38a5dc19cdd8	Annotation		Epithelial thickness	Root object (Image)	Line	38342.5	15218.8	0				54.46
20LMA_HE.svs	5693516f-d080-4abe-ac67-a120895e2f14	Annotation		Calibrator	Root object (Image)	Line	38266.9	15216.9	0				149.99
20LMA_HE.svs	2f8b67ff-2979-4689-a1bd-1f58c742b7aa	Annotation		Epithelial thickness	Root object (Image)	Line	38213.3	15161.7	0				62.06
20LMA_HE.svs	38ed217e-4e00-4832-92de-3d2ff72e275e	Annotation		Calibrator	Root object (Image)	Line	38137.8	15143	0				150.01
20LMA_HE.svs	688b7f7f-d9fb-426e-b83a-d35420b4cac3	Annotation		Epithelial thickness	Root object (Image)	Line	38096.4	15077.4	0				54.56
20LMA_HE.svs	49d4283f-09a1-465c-914f-4065fd8db7f1	Annotation		Calibrator	Root object (Image)	Line	38032.2	15038.3	0				149.99
20LMA_HE.svs	3988f26a-c69e-4d1d-b6f7-72a7597d632e	Annotation		Epithelial thickness	Root object (Image)	Line	38007.4	14959.1	0				57.88
20LMA_HE.svs	5a8b33fa-8c4f-42cc-86fb-fc62cded45e6	Annotation		Calibrator	Root object (Image)	Line	37932.1	14927.2	0				150
20LMA_HE.svs	86fa1d4b-e433-47d2-9b3f-834d5f1af70f	Annotation		Epithelial thickness	Root object (Image)	Line	37898.2	14853.3	0				60.19
20LMA_HE.svs	b9b7d499-14cf-4981-a07d-2bc497ce1d07	Annotation		Calibrator	Root object (Image)	Line	37811.3	14840.7	0				150
20LMA_HE.svs	dab6307b-835a-4efa-b59e-cad3a145499a	Annotation		Epithelial thickness	Root object (Image)	Line	37762.6	14773.1	0				75.06
20LMA_HE.svs	3bdf1d27-b893-4f49-b43c-4fa0c9408eb4	Annotation		Calibrator	Root object (Image)	Line	37677.2	14773.5	0				150.01
20LMA_HE.svs	f3877640-3738-489d-9ccf-04294112cd46	Annotation		Epithelial thickness	Root object (Image)	Line	37625.5	14708.4	0				72.31
20LMA_HE.svs	745bffd4-88e4-4cb5-8a7c-810c1bc38d87	Annotation		Calibrator	Root object (Image)	Line	37542.8	14706.8	0				150
20LMA_HE.svs	ae5331af-dec2-4314-9d60-61d41c75431b	Annotation		Epithelial thickness	Root object (Image)	Line	37493.3	14636.7	0				79.99
20LMA_HE.svs	9823d63e-4aa8-4290-bb7b-a7389ce66a47	Annotation		Calibrator	Root object (Image)	Line	37407.1	14643.2	0				150
20LMA_HE.svs	28e1dc07-5820-46c4-b747-d546d7030b89	Annotation		Epithelial thickness	Root object (Image)	Line	37354.9	14579.4	0				76.08
20LMA_HE.svs	6840792b-6030-46d2-8fef-3455369f3bfa	Annotation		Calibrator	Root object (Image)	Line	37270.4	14581.5	0				150
20LMA_HE.svs	39178a86-ebb9-4925-a733-578ec02ae21c	Annotation		Epithelial thickness	Root object (Image)	Line	37218.4	14514.7	0				76.58
20LMA_HE.svs	3149b878-a023-4042-882c-7930588eaf1d	Annotation		Calibrator	Root object (Image)	Line	37134.6	14517.8	0				149.93
20LMA_HE.svs	9fc7c513-037a-4274-b2b3-ab8099cd2ee7	Annotation		Epithelial thickness	Root object (Image)	Line	37084.6	14448.2	0				84.05
20LMA_HE.svs	2a950b3d-1d11-47c2-b4ce-f706209fa4a7	Annotation		Calibrator	Root object (Image)	Line	36996.4	14460	0				150
20LMA_HE.svs	d9ac6bfd-7170-47ea-92bb-78fc53ef4b94	Annotation		Epithelial thickness	Root object (Image)	Line	36940	14396	0				80.68
20LMA_HE.svs	984944e1-3279-48f1-84c8-143f65e80b96	Annotation		Calibrator	Root object (Image)	Line	36854.3	14412.1	0				150
20LMA_HE.svs	9c2ba71a-d4b9-402e-a712-ab1899bc6080	Annotation		Epithelial thickness	Root object (Image)	Line	36792.3	14350.8	0				81.6
20LMA_HE.svs	124ad6c6-f7be-455b-b9d2-b0de55640abe	Annotation		Calibrator	Root object (Image)	Line	36711.5	14366.1	0				150
20LMA_HE.svs	84207030-bd76-473e-af46-87e7198bee07	Annotation		Epithelial thickness	Root object (Image)	Line	36658.9	14298.2	0				94.43
20LMA_HE.svs	1a9240f7-20d9-444c-adc0-e8fb2f09b013	Annotation		Calibrator	Root object (Image)	Line	36571.3	14313	0				150
20LMA_HE.svs	d8ad3d3f-272b-4ea6-bc38-218b2121abe4	Annotation		Epithelial thickness	Root object (Image)	Line	36518.5	14242.8	0				89.28
20LMA_HE.svs	ffce998c-1ef4-4789-9ae1-df362f0a3f84	Annotation		Calibrator	Root object (Image)	Line	36431.4	14259	0				149.99
20LMA_HE.svs	e496c121-637a-4818-bea5-d8585aa1f52a	Annotation		Epithelial thickness	Root object (Image)	Line	36380.2	14194.2	0				88.06
20LMA_HE.svs	16733987-43a9-4ad7-b645-8c779a444ce7	Annotation		Calibrator	Root object (Image)	Line	36294	14199.5	0				150.01
20LMA_HE.svs	9a030c2a-55b5-405a-942e-28b8fdc6743f	Annotation		Epithelial thickness	Root object (Image)	Line	36246.5	14128.1	0				83.85
20LMA_HE.svs	e2f0beca-ae64-4acc-9b81-ed591284814f	Annotation		Calibrator	Root object (Image)	Line	36161.3	14129.5	0				150.01
20LMA_HE.svs	b27970c8-6ba3-49f9-9196-ef78a84a7e56	Annotation		Epithelial thickness	Root object (Image)	Line	36113.5	14055	0				85.6
20LMA_HE.svs	976fbfb0-3dac-4939-9f59-8837c0c733ff	Annotation		Calibrator	Root object (Image)	Line	36029.9	14057.2	0				150.01
20LMA_HE.svs	ab207ee5-4e78-4560-81ad-72e1410c48e1	Annotation		Epithelial thickness	Root object (Image)	Line	35985.5	13981.2	0				89.31
20LMA_HE.svs	e54f2314-ba6f-427c-8b46-b3220cc21a2f	Annotation		Calibrator	Root object (Image)	Line	35897.8	13986.3	0				150
20LMA_HE.svs	4c57da18-985c-48eb-9ed4-5ac4019604a9	Annotation		Epithelial thickness	Root object (Image)	Line	35851	13913.5	0				88.1
20LMA_HE.svs	9ce8f748-48fc-4fc1-919e-8d5bbaa98b86	Annotation		Calibrator	Root object (Image)	Line	35769.4	13909.6	0				150.01
20LMA_HE.svs	20cd0c3b-3bf1-4b29-a6b1-9fbb86a6ba70	Annotation		Epithelial thickness	Root object (Image)	Line	35729.9	13826.2	0				92.1
20LMA_HE.svs	47048f36-28d0-46ca-b497-76a0c7f8be6e	Annotation		Calibrator	Root object (Image)	Line	35647.5	13822.1	0				150
20LMA_HE.svs	92d29915-e7ab-4bce-bc18-1bddf105f7fc	Annotation		Epithelial thickness	Root object (Image)	Line	35610.6	13739.3	0				89.75
20LMA_HE.svs	b8ee4b0c-e79b-4238-a9fb-fcd728a78423	Annotation		Calibrator	Root object (Image)	Line	35517.4	13750.1	0				150
20LMA_HE.svs	5ada823a-5c4d-43ec-89f0-9b64528b6f6e	Annotation		Epithelial thickness	Root object (Image)	Line	35463.4	13679.3	0				92.22
20LMA_HE.svs	f77e428e-0aa2-4f4f-b189-7f7c90ac9e73	Annotation		Calibrator	Root object (Image)	Line	35378.7	13692.9	0				149.98
20LMA_HE.svs	6f2cce36-0f58-49ad-9790-9412b879145e	Annotation		Epithelial thickness	Root object (Image)	Line	35326.5	13617.9	0				96.37
20LMA_HE.svs	eaeb44cc-7e38-4021-b4b7-bdcf7ad823ad	Annotation		Calibrator	Root object (Image)	Line	35239.1	13638.5	0				149.99
20LMA_HE.svs	20e1b317-4bda-4d9f-82f4-e6864778dd43	Annotation		Epithelial thickness	Root object (Image)	Line	35186.8	13579.9	0				77.49
20LMA_HE.svs	80b9d667-d575-472a-8475-98750a9e938c	Annotation		Calibrator	Root object (Image)	Line	35110.6	13565.8	0				150
20LMA_HE.svs	0a3388cc-ade6-4520-9d97-80f9ea7f8e13	Annotation		Epithelial thickness	Root object (Image)	Line	35082.4	13484.5	0				88.82
20LMA_HE.svs	fff52ad9-e416-4a87-891a-ebce4f0b549d	Annotation		Calibrator	Root object (Image)	Line	34997.1	13467.8	0				150
20LMA_HE.svs	ea3e44ec-6699-48e5-b680-43f25c99e97e	Annotation		Epithelial thickness	Root object (Image)	Line	34967.2	13377.9	0				95.37
20LMA_HE.svs	868e0498-18cf-45e3-b4f1-b158707de754	Annotation		Calibrator	Root object (Image)	Line	34874.9	13382.7	0				150.01
20LMA_HE.svs	00b8aadb-e14c-4101-ab65-742011e4c4b7	Annotation		Epithelial thickness	Root object (Image)	Line	34829.7	13310	0				85.92
20LMA_HE.svs	7a7be13a-b265-46f6-96fe-129a0dcd6ff0	Annotation		Calibrator	Root object (Image)	Line	34746.8	13305.2	0				150
20LMA_HE.svs	0ab1b364-91f3-481d-b7b9-feb3d3ab4db1	Annotation		Epithelial thickness	Root object (Image)	Line	34710.6	13227.1	0				88.09
20LMA_HE.svs	c3f2d6bd-7c7e-44a6-a187-5508e65be9a8	Annotation		Calibrator	Root object (Image)	Line	34626.3	13216	0				150
20LMA_HE.svs	6ed65d21-c44d-4cb0-8e98-ef5760d33545	Annotation		Epithelial thickness	Root object (Image)	Line	34601.9	13136.1	0				94.99
20LMA_HE.svs	b6b753b3-26b8-4950-9746-ee8268bb8970	Annotation		Calibrator	Root object (Image)	Line	34515.2	13115.5	0				150.01
20LMA_HE.svs	df28becb-5c47-45c4-82a9-bb595843595f	Annotation		Epithelial thickness	Root object (Image)	Line	34494.9	13022.9	0				101.19
20LMA_HE.svs	0ee69b32-c1e8-4c7d-a08a-62786896c306	Annotation		Calibrator	Root object (Image)	Line	34396.5	13026.8	0				149.99
20LMA_HE.svs	ab0098c5-6327-44db-874d-43fea592ebf1	Annotation		Epithelial thickness	Root object (Image)	Line	34353.3	12944.1	0				105.76
20LMA_HE.svs	af08d863-e8db-4d11-a87b-5e04176240f6	Annotation		Calibrator	Root object (Image)	Line	34266.4	12952.3	0				150
20LMA_HE.svs	e5c8b1ae-70c0-4718-a130-519acf10a2f6	Annotation		Epithelial thickness	Root object (Image)	Line	34228.4	12878	0				86.82
20LMA_HE.svs	64fc780f-134d-41fa-83c3-797df76f367e	Annotation		Calibrator	Root object (Image)	Line	34145.3	12864.4	0				150.01
20LMA_HE.svs	535569e9-087c-4765-9ebb-fd35e2c71ba4	Annotation		Epithelial thickness	Root object (Image)	Line	34114.4	12776.5	0				94.82
20LMA_HE.svs	59dfabf1-8227-430b-858f-5042a6063484	Annotation		Calibrator	Root object (Image)	Line	34022.9	12778.9	0				150.04
20LMA_HE.svs	b922d5bb-5014-42a6-866e-19ce7dfa089a	Annotation		Epithelial thickness	Root object (Image)	Line	33979.7	12696.7	0				100.35
20LMA_HE.svs	7fda0e89-bb7c-43a0-942e-e1644599830a	Annotation		Calibrator	Root object (Image)	Line	33889.4	12710.6	0				150
20LMA_HE.svs	0d4558c7-8935-4ab5-a40f-32356f0fdf11	Annotation		Epithelial thickness	Root object (Image)	Line	33845.3	12636.1	0				99.3
20LMA_HE.svs	3780b10a-6a45-4303-950c-36b5585e59f3	Annotation		Calibrator	Root object (Image)	Line	33752.7	12648.9	0				150.01
20LMA_HE.svs	635cd4a5-3e66-41be-abbd-912cc904a812	Annotation		Epithelial thickness	Root object (Image)	Line	33702.4	12573.8	0				96.34
20LMA_HE.svs	3a6c9932-6874-462a-b721-fd626da4cb47	Annotation		Calibrator	Root object (Image)	Line	33615.5	12588	0				149.99
20LMA_HE.svs	14ecb550-251f-43cf-ad8b-9440add6246d	Annotation		Epithelial thickness	Root object (Image)	Line	33572.6	12517.6	0				95.07
20LMA_HE.svs	206cb92b-3235-4a7c-a210-bf988c9e56b3	Annotation		Calibrator	Root object (Image)	Line	33481.8	12520.4	0				150
20LMA_HE.svs	addacc6f-1a77-450f-8462-0242c5808529	Annotation		Epithelial thickness	Root object (Image)	Line	33444.9	12439.8	0				103.54
20LMA_HE.svs	af9d6dd8-48d9-470a-80c2-af8abbd44868	Annotation		Calibrator	Root object (Image)	Line	33344.1	12464.4	0				150
20LMA_HE.svs	c14ce6f7-c85d-4e17-b615-ccc54f1fe05a	Annotation		Epithelial thickness	Root object (Image)	Line	33285.7	12398.5	0				98.5
20LMA_HE.svs	01912a7e-13e3-439b-8e7d-a03add3e24ee	Annotation		Calibrator	Root object (Image)	Line	33198.4	12428.8	0				150.01
20LMA_HE.svs	27f8b1cc-105c-4b5d-95c6-9d4b834f3d6e	Annotation		Epithelial thickness	Root object (Image)	Line	33137.9	12358.8	0				109.28
20LMA_HE.svs	211c4fe0-edaa-47f9-9ac9-47365e68c615	Annotation		Calibrator	Root object (Image)	Line	33050.5	12418.2	0				150.01
20LMA_HE.svs	9afc33ce-4919-492e-a01b-c4e9d4a53ea4	Annotation		Epithelial thickness	Root object (Image)	Line	32986.3	12370.1	0				110.76
20LMA_HE.svs	7784ab0a-2bed-4abe-b4e6-4084e4cb8b42	Annotation		Calibrator	Root object (Image)	Line	32904.3	12401	0				150
20LMA_HE.svs	10640e05-e914-4fb7-a5fd-74bbb1c372ba	Annotation		Epithelial thickness	Root object (Image)	Line	32846.7	12329.9	0				99.99
20LMA_HE.svs	df7a3ca1-cba9-4b79-b2a2-7b15115837a6	Annotation		Calibrator	Root object (Image)	Line	32763.3	12350	0				150
20LMA_HE.svs	af7d02fb-8ff9-4d2f-8d87-9af89fe7990b	Annotation		Epithelial thickness	Root object (Image)	Line	32714.8	12280.1	0				93.68
20LMA_HE.svs	678f21c0-db0c-41c3-b12b-213fb02247f1	Annotation		Calibrator	Root object (Image)	Line	32630.5	12281.7	0				150.02
20LMA_HE.svs	52c52e01-fe1f-4e1f-a805-2a2a856a5bd7	Annotation		Epithelial thickness	Root object (Image)	Line	32594.5	12198.1	0				102.4
20LMA_HE.svs	f6f7952c-c793-4b33-afd9-11c340bde0a6	Annotation		Calibrator	Root object (Image)	Line	32509.9	12193	0				149.99
20LMA_HE.svs	4fcf8aeb-a519-4609-b563-bf7a93c00518	Annotation		Epithelial thickness	Root object (Image)	Line	32482.4	12105.5	0				98.35
20LMA_HE.svs	cc51b5ed-b1d1-41de-84de-0eec261f3d9d	Annotation		Calibrator	Root object (Image)	Line	32393.5	12098.3	0				150
20LMA_HE.svs	01851317-6b94-4c8a-bf56-5a3a5ad01e72	Annotation		Epithelial thickness	Root object (Image)	Line	32361.8	12015	0				92.13
20LMA_HE.svs	f5adf80d-fbe2-4383-a9a9-d9b9ea039810	Annotation		Calibrator	Root object (Image)	Line	32273.2	12008.8	0				150
20LMA_HE.svs	6869d621-be2f-411e-b1e7-1c78ac209526	Annotation		Epithelial thickness	Root object (Image)	Line	32239.6	11927.5	0				94.13
20LMA_HE.svs	34dff6a9-9669-4289-a85a-7e26f89ef743	Annotation		Calibrator	Root object (Image)	Line	32150.3	11922.8	0				150
20LMA_HE.svs	43ed6e17-2ec4-4706-94dc-94d5304bf4d1	Annotation		Epithelial thickness	Root object (Image)	Line	32115	11836.6	0				101.49
20LMA_HE.svs	f3c8abdb-ef7e-4b48-8dfa-35a149468e6f	Annotation		Calibrator	Root object (Image)	Line	32022.7	11844.5	0				150
20LMA_HE.svs	fbee4603-7448-45ca-9345-ff26922f6a0c	Annotation		Epithelial thickness	Root object (Image)	Line	31980.8	11767.7	0				95.66
20LMA_HE.svs	0f3f55eb-e154-4480-bbba-cd9da07f03ca	Annotation		Calibrator	Root object (Image)	Line	31888.8	11776.8	0				150.01
20LMA_HE.svs	4c17d41f-5a63-4722-9785-1e393a6a7fcb	Annotation		Epithelial thickness	Root object (Image)	Line	31840.8	11702.6	0				93.07
20LMA_HE.svs	a511c440-4ebd-446d-86ba-0e04ef87c860	Annotation		Calibrator	Root object (Image)	Line	31753.9	11711.2	0				150
20LMA_HE.svs	8e14bb29-c8cf-4205-96a0-dcc1e0c66565	Annotation		Epithelial thickness	Root object (Image)	Line	31708	11635.6	0				94.07
20LMA_HE.svs	30a930d6-ffd1-475f-b55f-73ea925db5db	Annotation		Calibrator	Root object (Image)	Line	31622.8	11638.7	0				150.01
20LMA_HE.svs	365bcc7e-6671-473a-95e4-19927face33d	Annotation		Epithelial thickness	Root object (Image)	Line	31585.1	11563.1	0				90.44
20LMA_HE.svs	0c8ee7a0-2e00-4e11-9bdb-fc30f7acd82b	Annotation		Calibrator	Root object (Image)	Line	31500.6	11552.2	0				149.99
20LMA_HE.svs	8a242e3f-6188-4807-bdf6-07e0c6de5c15	Annotation		Epithelial thickness	Root object (Image)	Line	31469.3	11471.5	0				85.22
20LMA_HE.svs	7c367797-b54d-4295-99ce-053a6217b44c	Annotation		Calibrator	Root object (Image)	Line	31387.8	11453.5	0				150.01
20LMA_HE.svs	240e910a-2ba5-4a74-8f27-ce6b8bdee2dd	Annotation		Epithelial thickness	Root object (Image)	Line	31358.7	11370.7	0				81.49
20LMA_HE.svs	e24da93f-244d-4c66-bf52-05f65d0e3863	Annotation		Calibrator	Root object (Image)	Line	31270.5	11360.8	0				150
20LMA_HE.svs	2408c0ec-5c1e-48ee-8ff5-e0d076f21e80	Annotation		Epithelial thickness	Root object (Image)	Line	31239.4	11284.3	0				93.93
20LMA_HE.svs	c00eef84-f641-450e-80cc-92e359ecdd1f	Annotation		Calibrator	Root object (Image)	Line	31154.9	11266.3	0				150
20LMA_HE.svs	dc7076ae-4043-47af-b2c7-d02810868322	Annotation		Epithelial thickness	Root object (Image)	Line	31137.4	11182.8	0				93.65
20LMA_HE.svs	154e6cf6-4ac0-42e9-8afe-a278dad1bfa8	Annotation		Calibrator	Root object (Image)	Line	31053.3	11156.1	0				150
20LMA_HE.svs	a8c019cb-dd37-4e3e-9358-a9222170fef1	Annotation		Epithelial thickness	Root object (Image)	Line	31040.8	11067.5	0				95.56
20LMA_HE.svs	0bf45b12-4645-4e23-8977-afb6d58e0935	Annotation		Calibrator	Root object (Image)	Line	30951.1	11046.6	0				150.01
20LMA_HE.svs	71f43f56-c52a-44a6-a0bb-8145e174468c	Annotation		Epithelial thickness	Root object (Image)	Line	30931.1	10958.3	0				98.45
20LMA_HE.svs	d0b632a5-0662-45cb-b49e-090addfdb05d	Annotation		Calibrator	Root object (Image)	Line	30841.1	10944.7	0				149.99
20LMA_HE.svs	a3cbd425-d727-4f4b-8837-e13b0c89620f	Annotation		Epithelial thickness	Root object (Image)	Line	30810.5	10856.5	0				92.94
20LMA_HE.svs	3b432ee3-f729-4de9-957e-b7b5b0df6fb3	Annotation		Calibrator	Root object (Image)	Line	30729.1	10844.9	0				149.99
20LMA_HE.svs	99d5977d-29bf-4ac1-9ddd-957ea7e2b097	Annotation		Epithelial thickness	Root object (Image)	Line	30705.4	10767	0				84.54
20LMA_HE.svs	4b52812e-db9d-48b2-b1e7-4c72582ebe7e	Annotation		Calibrator	Root object (Image)	Line	30610.9	10753.1	0				150
20LMA_HE.svs	3d4b61d8-0e7a-4653-afd4-2719664b265a	Annotation		Epithelial thickness	Root object (Image)	Line	30577.4	10681.7	0				83.31
20LMA_HE.svs	95041301-9fad-440f-9ff5-53ab23802057	Annotation		Calibrator	Root object (Image)	Line	30488.7	10666.3	0				150
20LMA_HE.svs	b20fbbae-c628-4c0b-9051-8983d54a563c	Annotation		Epithelial thickness	Root object (Image)	Line	30462.9	10582.7	0				102.02
20LMA_HE.svs	dba98f7b-48d3-4978-8ee7-d02f07924e48	Annotation		Calibrator	Root object (Image)	Line	30357.7	10598	0				150.01
20LMA_HE.svs	ccceb0f9-5bc8-418b-be24-27e64ffdf55d	Annotation		Epithelial thickness	Root object (Image)	Line	30294.3	10528.1	0				95.85
20LMA_HE.svs	8e1d4ca3-e5b8-401e-94a0-632544c40108	Annotation		Calibrator	Root object (Image)	Line	30213.8	10556	0				149.99
20LMA_HE.svs	66f46cc6-5386-42ad-977f-c058bebdb05a	Annotation		Epithelial thickness	Root object (Image)	Line	30160.9	10495.4	0				91.05
20LMA_HE.svs	79d3220e-f9e6-41fe-b767-230603bd4cbf	Annotation		Calibrator	Root object (Image)	Line	30068.1	10520.3	0				150
20LMA_HE.svs	efdeaefd-f969-4617-bd66-abc20d47d4d7	Annotation		Epithelial thickness	Root object (Image)	Line	30005.2	10464.9	0				80.93
20LMA_HE.svs	9f6f88b6-5cc9-42d6-b1a3-24f9d7b2531f	Annotation		Calibrator	Root object (Image)	Line	29930.2	10466.1	0				150.01
20LMA_HE.svs	0adc946c-2684-4920-b11e-b63fd7292ee5	Annotation		Epithelial thickness	Root object (Image)	Line	29894.4	10398.8	0				82.64
20LMA_HE.svs	9f35b34b-30d2-49aa-8b88-5f749f34088b	Annotation		Calibrator	Root object (Image)	Line	29807	10381.2	0				150
20LMA_HE.svs	e2006387-6bc6-4cf2-a5fe-ab7192ccd770	Annotation		Epithelial thickness	Root object (Image)	Line	29777.2	10296.7	0				94.55
20LMA_HE.svs	666bd005-ae64-43a5-b324-65380caae3d4	Annotation		Calibrator	Root object (Image)	Line	29681.7	10300.1	0				150
20LMA_HE.svs	0274c9b8-d95f-485a-89f8-224ed485cf29	Annotation		Epithelial thickness	Root object (Image)	Line	29627.4	10219.8	0				95.61
20LMA_HE.svs	dd33e653-6bc7-4f8b-8594-f42d7dcd2bac	Annotation		Calibrator	Root object (Image)	Line	29543.7	10242.6	0				150
20LMA_HE.svs	9d546fda-6e37-45db-a47c-252eedd7e905	Annotation		Epithelial thickness	Root object (Image)	Line	29492.5	10186.6	0				76.36
20LMA_HE.svs	dc9e03d0-d7f5-467f-9d80-d1b6415b9a28	Annotation		Calibrator	Root object (Image)	Line	29412.2	10174.5	0				150
20LMA_HE.svs	88884401-bfd3-4ef8-bcc6-33edc45cebc2	Annotation		Epithelial thickness	Root object (Image)	Line	29374.2	10091.2	0				89.12
20LMA_HE.svs	0a7ad6b9-bef4-43bc-9997-f554b88c9fea	Annotation		Calibrator	Root object (Image)	Line	29287.6	10091.1	0				149.99
20LMA_HE.svs	f8017fff-e9f8-4f18-8231-99016eaa836b	Annotation		Epithelial thickness	Root object (Image)	Line	29250.2	10027.5	0				73.22
20LMA_HE.svs	742d5d75-1588-4283-92fe-2a79184e9063	Annotation		Calibrator	Root object (Image)	Line	29168.6	10001.2	0				150.01
20LMA_HE.svs	aa585b99-b907-4715-bc5b-a1c2665be452	Annotation		Epithelial thickness	Root object (Image)	Line	29135.3	9919.5	0				74.58
20LMA_HE.svs	398b4c30-cb7e-4f9c-be83-532063e2476c	Annotation		Calibrator	Root object (Image)	Line	29061.1	9896.7	0				150
20LMA_HE.svs	e5e6497d-618f-42a8-bcef-58ef3fd31dca	Annotation		Epithelial thickness	Root object (Image)	Line	29042	9815.2	0				87.9
20LMA_HE.svs	db18bc98-77f2-4b5e-81a6-c0a969d078d1	Annotation		Calibrator	Root object (Image)	Line	28948.1	9798.7	0				150
20LMA_HE.svs	5fef6707-acb1-4e2b-95e9-16e4f4d6c5d7	Annotation		Epithelial thickness	Root object (Image)	Line	28910.8	9724	0				75.8
20LMA_HE.svs	141cbdbe-8011-4bdb-b36f-fc111fd64e4b	Annotation		Calibrator	Root object (Image)	Line	28822.5	9717.2	0				150
20LMA_HE.svs	bc91434e-729b-4a53-b58d-48b583897854	Annotation		Epithelial thickness	Root object (Image)	Line	28775.9	9644.4	0				80.97
20LMA_HE.svs	5c527da6-44d1-4a74-b39d-0fc33e90fc6f	Annotation		Calibrator	Root object (Image)	Line	28696.8	9635.8	0				150.01
20LMA_HE.svs	90b2c558-7a82-412b-a959-b4ed3b53a7b7	Annotation		Epithelial thickness	Root object (Image)	Line	28661	9569.1	0				66.23
20LMA_HE.svs	9b7e2c57-5abd-4cfe-9a7c-3c9ef8029f8d	Annotation		Calibrator	Root object (Image)	Line	28589.7	9532.6	0				150
20LMA_HE.svs	d77e6bb4-a35d-4896-aeb0-9e7c9cc6f5fe	Annotation		Epithelial thickness	Root object (Image)	Line	28571.7	9444.6	0				82.2
20LMA_HE.svs	ab14a896-5efd-4c05-964c-6eb8469a48e3	Annotation		Calibrator	Root object (Image)	Line	28479.2	9434.5	0				150
20LMA_HE.svs	8486252a-c209-4a16-9243-868ef1c38574	Annotation		Epithelial thickness	Root object (Image)	Line	28435.4	9363.9	0				73.8
20LMA_HE.svs	a21d2ded-5c66-4ec9-8676-437c6c64e0da	Annotation		Calibrator	Root object (Image)	Line	28352.4	9354.4	0				150
20LMA_HE.svs	b03d813b-7bd2-4e95-b8c7-1180f1c58a0c	Annotation		Epithelial thickness	Root object (Image)	Line	28313.4	9281.2	0				80.99
20LMA_HE.svs	c82b7eb4-2669-4186-baab-d077068117ff	Annotation		Calibrator	Root object (Image)	Line	28234.7	9262.4	0				150
20LMA_HE.svs	73b70584-d35c-43c1-8187-10a2bf8cb2a8	Annotation		Epithelial thickness	Root object (Image)	Line	28207.7	9179.5	0				84.04
20LMA_HE.svs	2620713e-bdf4-4e39-ac6c-badd3c6335d8	Annotation		Calibrator	Root object (Image)	Line	28122.3	9163.1	0				150.01
20LMA_HE.svs	fad74bdb-c787-4f40-af0a-bf8fe6a4d3f8	Annotation		Epithelial thickness	Root object (Image)	Line	28085.9	9085.1	0				73.7
20LMA_HE.svs	1c04dcac-8370-4749-a341-cfe6458c5773	Annotation		Calibrator	Root object (Image)	Line	28002	9073.8	0				150
20LMA_HE.svs	7fa7b335-e9d8-4f7f-8485-b3b2c50677ed	Annotation		Epithelial thickness	Root object (Image)	Line	27962	9009.2	0				64.95
20LMA_HE.svs	508fcf60-ee6e-4918-987f-5ba53b7a8cd9	Annotation		Calibrator	Root object (Image)	Line	27894.2	8972.6	0				150
20LMA_HE.svs	d2fbc508-9eae-4e55-a003-457c11dd7594	Annotation		Epithelial thickness	Root object (Image)	Line	27880.6	8893.3	0				74.3
20LMA_HE.svs	a5ce66cd-746b-49cf-ac01-34a735c8a89b	Annotation		Calibrator	Root object (Image)	Line	27801.4	8854.9	0				150
20LMA_HE.svs	dfab3ec8-7064-424d-bfec-81f823ad388f	Annotation		Epithelial thickness	Root object (Image)	Line	27782	8770.3	0				77.48
20LMA_HE.svs	c7c38571-d21b-4519-afc3-569585fc6f40	Annotation		Calibrator	Root object (Image)	Line	27693.5	8752.3	0				150
20LMA_HE.svs	91642040-87ba-4520-80ab-36079983d871	Annotation		Epithelial thickness	Root object (Image)	Line	27653.2	8683.3	0				63.16
20LMA_HE.svs	6258d1dd-c8b1-4afb-b4e0-1213a54d40b3	Annotation		Calibrator	Root object (Image)	Line	27582.7	8652.2	0				150.01
20LMA_HE.svs	e6bdb2ee-3b4c-48ed-bad3-63602a5f7703	Annotation		Epithelial thickness	Root object (Image)	Line	27561.9	8569.4	0				80.84
20LMA_HE.svs	3a9a6c9f-516e-46ef-9337-0c4c7e46400e	Annotation		Calibrator	Root object (Image)	Line	27467.6	8558.5	0				150
20LMA_HE.svs	7f3fc2a1-bc0f-40b7-b64f-795451e7213a	Annotation		Epithelial thickness	Root object (Image)	Line	27415.8	8487.9	0				69.65
20LMA_HE.svs	79427b93-04fb-4f06-929f-3f1321b67734	Annotation		Calibrator	Root object (Image)	Line	27334.3	8490.5	0				150
20LMA_HE.svs	ac69cdad-41d1-4f4f-a7bc-c67896d9a72a	Annotation		Epithelial thickness	Root object (Image)	Line	27281.9	8437.1	0				57.53
20LMA_HE.svs	6a1df861-f450-488e-8d5f-c6d99c3190b6	Annotation		Calibrator	Root object (Image)	Line	27213.1	8407.1	0				150
20LMA_HE.svs	67fb9291-18fa-4813-91c1-7274d23b0c02	Annotation		Epithelial thickness	Root object (Image)	Line	27183.6	8332.6	0				61.8
20LMA_HE.svs	0525c9f0-93b8-4d1b-8d7b-1d688fcd9543	Annotation		Calibrator	Root object (Image)	Line	27103.8	8304.5	0				150
20LMA_HE.svs	fd59b8e7-bb0e-4bf7-8c54-5ccffc2b9a17	Annotation		Epithelial thickness	Root object (Image)	Line	27068.4	8239.4	0				53.83
20LMA_HE.svs	d1d49d62-6b03-4358-bc5c-ac86b8d20210	Annotation		Calibrator	Root object (Image)	Line	26997.5	8199.2	0				150
20LMA_HE.svs	1b127465-7163-4950-b986-86c1fc8a0471	Annotation		Epithelial thickness	Root object (Image)	Line	26969.1	8122.9	0				58.12
20LMA_HE.svs	7136ca6e-7b7a-4f08-b523-45501977c8b1	Annotation		Calibrator	Root object (Image)	Line	26904.1	8082	0				150.01
20LMA_HE.svs	3c057d6b-62a1-455a-a89c-6e63d9b6486d	Annotation		Epithelial thickness	Root object (Image)	Line	26881	8008.1	0				49.07
20LMA_HE.svs	5bb921e9-189b-4a2e-abf2-3840b560088b	Annotation		Calibrator	Root object (Image)	Line	26834.1	7950.9	0				150.01
20LMA_HE.svs	6e413740-e35f-4468-9c43-7d8c5d8129ad	Annotation		Epithelial thickness	Root object (Image)	Line	26838	7875.9	0				61.04
20LMA_HE.svs	267675ae-76f3-4ec4-b208-66f11091fdf4	Annotation		Epithelium area	Root object (Image)	Polygon	32570.2	11904	7507		1218782.1
20LMA_HE.svs	76a2f91a-16dd-4cb1-9f5b-5de8a841171f	Annotation		Stroma	Root object (Image)	Polygon	32225.2	11038.4	4136		6824702.4	24548.4
20LMA_HE.svs	3a5a6fd0-c042-4efa-97d0-c233ca5d4e76	Annotation			Root object (Image)	Points	17824.1	10523.2	0	25
20LMB_HE.svs	46cf3d9a-433f-4c99-a3df-1706894ab69a	Annotation		Epithelial thickness	Root object (Image)	Line	1871.4	10267.4	0				53.02
20LMB_HE.svs	60534e4f-9cb7-4ed9-89bf-0f820729b787	Annotation		Calibrator	Root object (Image)	Line	1860.3	10187.2	0				151.02
20LMB_HE.svs	b7e97cae-00da-4dbb-bd27-3557e47be4af	Annotation		Epithelial thickness	Root object (Image)	Line	1902.5	10126.1	0				60.87
20LMB_HE.svs	64fe8e71-5403-4355-934c-e40c33c5b699	Annotation		Calibrator	Root object (Image)	Line	1912.7	10047.9	0				150.01
20LMB_HE.svs	02c0ef1b-57c3-46ca-894e-90ad1eadf372	Annotation		Epithelial thickness	Root object (Image)	Line	1974	9997.4	0				56.1
20LMB_HE.svs	a6d64243-4752-4927-a503-e0d3788dda5f	Annotation		Calibrator	Root object (Image)	Line	1998.3	9925.1	0				150.09
20LMB_HE.svs	4f71e6ac-5558-4b9d-b881-42a6e441bae7	Annotation		Epithelial thickness	Root object (Image)	Line	2068.5	9885.8	0				57.41
20LMB_HE.svs	830b589d-34b7-4180-a3da-458c5ef8250d	Annotation		Calibrator	Root object (Image)	Line	2097.2	9812	0				150.07
20LMB_HE.svs	f63d0999-2110-4b74-bcda-053622cd6160	Annotation		Epithelial thickness	Root object (Image)	Line	2167.8	9773.6	0				51.48
20LMB_HE.svs	06a2391f-3cae-42a2-a842-43e1a1ff15cc	Annotation		Calibrator	Root object (Image)	Line	2198.6	9699.6	0				151.04
20LMB_HE.svs	7b244a05-f124-413c-915d-a763850c9da8	Annotation		Epithelial thickness	Root object (Image)	Line	2269.2	9662.9	0				56.87
20LMB_HE.svs	2c3ddf5b-9259-479a-a5fd-07e4d95a6749	Annotation		Calibrator	Root object (Image)	Line	2300.1	9588.3	0				150.06
20LMB_HE.svs	a587d345-d620-410c-9357-d5cd0f58804e	Annotation		Epithelial thickness	Root object (Image)	Line	2372.8	9553.4	0				58.19
20LMB_HE.svs	359f2d5b-560b-4252-888f-2ce9dc1d2cd8	Annotation		Calibrator	Root object (Image)	Line	2400.8	9477	0				150.01
20LMB_HE.svs	007d46bc-c465-4c12-afdf-ff1ceaa2244b	Annotation		Epithelial thickness	Root object (Image)	Line	2470.2	9438.2	0				53.87
20LMB_HE.svs	94b62437-3131-44f2-91bb-392c9433d380	Annotation		Calibrator	Root object (Image)	Line	2493.2	9373.3	0				150.03
20LMB_HE.svs	e79a9144-5b67-4591-94d8-d9c4bcfd9ead	Annotation		Epithelial thickness	Root object (Image)	Line	2566.2	9339.8	0				60.28
20LMB_HE.svs	f9f616af-1b18-467e-bf02-9332fd63290a	Annotation		Calibrator	Root object (Image)	Line	2594	9262	0				150.02
20LMB_HE.svs	aa73643f-8390-4b76-86e4-67644bdf833a	Annotation		Epithelial thickness	Root object (Image)	Line	2666.7	9224.8	0				60.64
20LMB_HE.svs	a42a600a-462c-467a-bd03-a4b656c79925	Annotation		Calibrator	Root object (Image)	Line	2689.8	9146.6	0				150.11
20LMB_HE.svs	c8e36918-1b63-4b79-af73-017b59625d2d	Annotation		Epithelial thickness	Root object (Image)	Line	2762.5	9108.7	0				66.99
20LMB_HE.svs	f0db7290-a2d2-43c1-9812-369dd92102e1	Annotation		Calibrator	Root object (Image)	Line	2784.6	9030.2	0				150.05
20LMB_HE.svs	5fb92419-b1e1-4c6d-8f87-4d48729aebbb	Annotation		Epithelial thickness	Root object (Image)	Line	2855.8	8995.8	0				65.13
20LMB_HE.svs	caa14418-dc1c-4955-a54d-8350648d10a2	Annotation		Calibrator	Root object (Image)	Line	2889	8922.7	0				150.02
20LMB_HE.svs	2bdecd15-9f0d-44a4-958e-1b8e318d95a6	Annotation		Epithelial thickness	Root object (Image)	Line	2964.9	8902.8	0				72.2
20LMB_HE.svs	b1854361-f5f3-4788-a0e0-53ff8a091d9d	Annotation		Calibrator	Root object (Image)	Line	2998.6	8820.2	0				150.04
20LMB_HE.svs	ab9fd242-8757-47f2-8a84-300ea84ba384	Annotation		Epithelial thickness	Root object (Image)	Line	3079.1	8793.9	0				74.91
20LMB_HE.svs	43741099-97b2-4e4f-bef1-24aa0ffdef79	Annotation		Calibrator	Root object (Image)	Line	3099	8709.1	0				150
20LMB_HE.svs	3331da67-0518-47c0-98d5-b7fda97b2ada	Annotation		Epithelial thickness	Root object (Image)	Line	3170.7	8670.7	0				65.27
20LMB_HE.svs	7c91d540-04bc-4787-a953-cd16524fc96d	Annotation		Calibrator	Root object (Image)	Line	3199.5	8598.2	0				150.05
20LMB_HE.svs	1d6c5c91-0ea8-4f57-ba13-db77c3adff50	Annotation		Epithelial thickness	Root object (Image)	Line	3278.4	8573.1	0				72.86
20LMB_HE.svs	9b6d7a75-2d7e-48b2-8c98-aca14c980ed1	Annotation		Calibrator	Root object (Image)	Line	3296.6	8485	0				150.06
20LMB_HE.svs	a0acd874-f28b-4a03-82aa-43050671eefe	Annotation		Epithelial thickness	Root object (Image)	Line	3369.7	8441.3	0				70.58
20LMB_HE.svs	eeb018c6-f1f4-4c91-a1a9-b3c605041476	Annotation		Calibrator	Root object (Image)	Line	3391.5	8369.2	0				150
20LMB_HE.svs	c8376c2c-2b7d-4df3-af31-6fcbe089d7f6	Annotation		Epithelial thickness	Root object (Image)	Line	3465.7	8343.9	0				72.88
20LMB_HE.svs	f625b2ef-991e-48af-a193-2c37725e58b4	Annotation		Calibrator	Root object (Image)	Line	3501.9	8268	0				150.01
20LMB_HE.svs	3f5eac71-96e1-4d26-bdff-9fc78b42ae4f	Annotation		Epithelial thickness	Root object (Image)	Line	3590	8246.4	0				77.8
20LMB_HE.svs	2a8f1255-1db9-4e9b-8f55-40ffa6174429	Annotation		Calibrator	Root object (Image)	Line	3607.3	8162.5	0				150.01
20LMB_HE.svs	351358f5-0049-48ea-b248-85a8cef50bd2	Annotation		Epithelial thickness	Root object (Image)	Line	3679.8	8129.4	0				72.66
20LMB_HE.svs	6273a838-59c5-4843-9b3e-1b65cff01934	Annotation		Calibrator	Root object (Image)	Line	3696	8041.6	0				150.02
20LMB_HE.svs	195f0181-e620-4e56-af7e-5c61d1ce57a1	Annotation		Epithelial thickness	Root object (Image)	Line	3771.6	8003	0				82.3
20LMB_HE.svs	52b1754c-8b02-4e48-8260-4b8586b46e2c	Annotation		Calibrator	Root object (Image)	Line	3784.6	7920.4	0				150
20LMB_HE.svs	69eab093-40b5-41ca-9f92-2b2c0273de86	Annotation		Epithelial thickness	Root object (Image)	Line	3854.3	7893.8	0				78.99
20LMB_HE.svs	8e4b3a6f-6064-4b54-91e3-da6d58395e0a	Annotation		Calibrator	Root object (Image)	Line	3886.4	7810.9	0				150.01
20LMB_HE.svs	a665fcd9-fbd9-4b57-8a63-8671fc923461	Annotation		Epithelial thickness	Root object (Image)	Line	3973.3	7783.8	0				78.96
20LMB_HE.svs	507ff90a-99d2-4f5c-8c22-9f8d7123c1d0	Annotation		Calibrator	Root object (Image)	Line	3985.9	7699.6	0				150.02
20LMB_HE.svs	3c1bcdcd-7232-4354-a8c2-94b013694b22	Annotation		Epithelial thickness	Root object (Image)	Line	4060.7	7662.5	0				77.32
20LMB_HE.svs	981998ed-258d-45b3-ad1c-d0adcf0bf4b3	Annotation		Calibrator	Root object (Image)	Line	4077.6	7580.6	0				150.01
20LMB_HE.svs	ab496ac0-ffea-4cfc-a5c8-788048567893	Annotation		Epithelial thickness	Root object (Image)	Line	4151.1	7551.4	0				77.78
20LMB_HE.svs	568871c6-e926-445b-b7ac-45020fd9fc3a	Annotation		Calibrator	Root object (Image)	Line	4188.5	7482.3	0				150
20LMB_HE.svs	86d9d1cd-7f69-431f-9360-98add1b84b37	Annotation		Epithelial thickness	Root object (Image)	Line	4278.1	7477.7	0				88.3
20LMB_HE.svs	d1cb1a40-52da-41d9-9c10-cf179ec0c570	Annotation		Calibrator	Root object (Image)	Line	4300.2	7384.7	0				150.04
20LMB_HE.svs	1ec2eb53-958c-40f2-8052-cbca32af2887	Annotation		Epithelial thickness	Root object (Image)	Line	4374.4	7354.2	0				74.47
20LMB_HE.svs	978d0718-e19e-4adc-971a-403009d5e7bb	Annotation		Calibrator	Root object (Image)	Line	4408.3	7281.8	0				150.05
20LMB_HE.svs	eb920691-8b74-4747-ab47-1c2e154d8c41	Annotation		Epithelial thickness	Root object (Image)	Line	4497.6	7269.8	0				89.52
20LMB_HE.svs	f88f4aba-3612-4833-96fd-f8b984c096e5	Annotation		Calibrator	Root object (Image)	Line	4517.2	7179.7	0				150.04
20LMB_HE.svs	4f5130e8-aabb-4b57-b496-f531ac04334d	Annotation		Epithelial thickness	Root object (Image)	Line	4594.6	7154.9	0				84.75
20LMB_HE.svs	21aecdcb-0b33-41d8-a488-71c27b62ccc9	Annotation		Calibrator	Root object (Image)	Line	4618.7	7069.1	0				150.02
20LMB_HE.svs	b2dc335c-25bf-4338-8443-6b1f5ae700aa	Annotation		Epithelial thickness	Root object (Image)	Line	4704.2	7041.2	0				84.82
20LMB_HE.svs	03402241-5234-4c5f-af92-ece20397b126	Annotation		Calibrator	Root object (Image)	Line	4727.6	6966.3	0				150.02
20LMB_HE.svs	818da1f2-dddc-4a00-9b0b-3a68447aa9ad	Annotation		Epithelial thickness	Root object (Image)	Line	4805.6	6955.8	0				87.71
20LMB_HE.svs	b0a9b40f-fe91-4c2b-a9bd-f35316332030	Annotation		Calibrator	Root object (Image)	Line	4833.4	6860.4	0				150.03
20LMB_HE.svs	87fd6dfd-a688-4630-90cd-c9149ef8f35a	Annotation		Epithelial thickness	Root object (Image)	Line	4917.7	6825.2	0				82.97
20LMB_HE.svs	563f1f93-b2a9-4ee7-892b-b980b1624fda	Annotation		Calibrator	Root object (Image)	Line	4933	6748.4	0				150
20LMB_HE.svs	f13c30ad-5411-45ea-b319-c99235416952	Annotation		Epithelial thickness	Root object (Image)	Line	5017.4	6723.8	0				90.87
20LMB_HE.svs	3890b5a1-646b-420b-a1ad-242ad6666e59	Annotation		Calibrator	Root object (Image)	Line	5028.1	6632.5	0				150
20LMB_HE.svs	c9429db3-de4a-4d21-bd0f-8e7da56bab3a	Annotation		Epithelial thickness	Root object (Image)	Line	5099.4	6596.1	0				72.39
20LMB_HE.svs	6f3a71cf-2ed4-428f-95b4-b583b7cdf3ea	Annotation		Calibrator	Root object (Image)	Line	5130.4	6524.1	0				150.03
20LMB_HE.svs	f837021b-7fdc-42f3-83ad-f67fc1874b7a	Annotation		Epithelial thickness	Root object (Image)	Line	5218.2	6509.8	0				89.75
20LMB_HE.svs	46879981-9045-4f68-bfa9-06363921cf58	Annotation		Calibrator	Root object (Image)	Line	5239.7	6421.7	0				150.04
20LMB_HE.svs	e49d86b9-3696-4461-847b-418f0e230263	Annotation		Epithelial thickness	Root object (Image)	Line	5315.3	6400.8	0				83.4
20LMB_HE.svs	8abd303f-88b7-46f2-b1ac-ece080fdd31c	Annotation		Calibrator	Root object (Image)	Line	5344.4	6314.2	0				150.01
20LMB_HE.svs	24dc789a-bfe4-4bc0-88f3-a879dec1f533	Annotation		Epithelial thickness	Root object (Image)	Line	5434.8	6285.3	0				88.16
20LMB_HE.svs	3bb7d2a3-a3f9-4d30-a3de-a83dde745105	Annotation		Calibrator	Root object (Image)	Line	5447.5	6205.3	0				150.01
20LMB_HE.svs	6c1a7455-dc54-4510-b3d2-a43918bf3232	Annotation		Epithelial thickness	Root object (Image)	Line	5529	6181.2	0				90.13
20LMB_HE.svs	419d7df1-000d-4d62-adfb-ea7fee1c5499	Annotation		Calibrator	Root object (Image)	Line	5549.2	6095.1	0				150.01
20LMB_HE.svs	46958aed-e794-4a12-a228-b6b4bb5295f1	Annotation		Calibrator	Root object (Image)	Line	5629	6070.1	0				80.71
20LMB_HE.svs	1f424da8-2ec8-41e7-af3a-90d7d81ba55d	Annotation		Calibrator	Root object (Image)	Line	5657.3	5991.2	0				150.01
20LMB_HE.svs	33f7caf3-0460-4ec8-88b4-3556ad7258ac	Annotation		Epithelial thickness	Root object (Image)	Line	5745.9	5971.2	0				87.98
20LMB_HE.svs	0671b8b6-7532-4e8f-b818-d5bbea5339a8	Annotation		Calibrator	Root object (Image)	Line	5766.2	5888.1	0				150.02
20LMB_HE.svs	e46d79b5-b4e0-414e-be7c-0cf14d2e2d2a	Annotation		Epithelial thickness	Root object (Image)	Line	5842.9	5872.3	0				89.03
20LMB_HE.svs	0a560693-1b31-4c11-a61a-ee6bacfd0e79	Annotation		Calibrator	Root object (Image)	Line	5875.3	5785.1	0				150.03
20LMB_HE.svs	ca05e073-950a-43e5-88de-c4508b4be9f1	Annotation		Epithelial thickness	Root object (Image)	Line	5968.4	5761.6	0				90.11
20LMB_HE.svs	a789c2b8-0c69-4c60-af6e-344fd561faa0	Annotation		Calibrator	Root object (Image)	Line	5984.2	5682.1	0				150.01
20LMB_HE.svs	d1c338ff-d291-4623-b318-482a9cf6ec61	Annotation		Epithelial thickness	Root object (Image)	Line	6065.2	5666.2	0				94.35
20LMB_HE.svs	c74eabc1-f8ef-4a5a-bdb7-3bb2a575752d	Annotation		Calibrator	Root object (Image)	Line	6092.7	5578.6	0				150.01
20LMB_HE.svs	4710964f-a9b5-4d08-91af-14d0f15f22ed	Annotation		Epithelial thickness	Root object (Image)	Line	6183.7	5557.1	0				90.24
20LMB_HE.svs	f9430558-8559-4b5e-afd4-f135f552cb67	Annotation		Calibrator	Root object (Image)	Line	6198.7	5472.7	0				150.01
20LMB_HE.svs	666f2bc7-86dc-4524-9516-7f70737aafe6	Annotation		Epithelial thickness	Root object (Image)	Line	6279.9	5450.7	0				92.09
20LMB_HE.svs	1d072b13-8bd3-4c6a-ba1f-f8d82048641c	Annotation		Calibrator	Root object (Image)	Line	6298.8	5361	0				150.02
20LMB_HE.svs	483a0215-0ce8-441d-a06c-32e5f603d483	Annotation		Epithelial thickness	Root object (Image)	Line	6378.3	5335.5	0				84.34
20LMB_HE.svs	2bb414bd-0c63-4787-8242-5a0e187ad621	Annotation		Calibrator	Root object (Image)	Line	6402.9	5253.1	0				150.02
20LMB_HE.svs	69a148fd-aefc-4e44-b9a8-e863f7d139a3	Annotation		Epithelial thickness	Root object (Image)	Line	6491.1	5228.5	0				87.92
20LMB_HE.svs	75a11f9c-7575-40d5-af45-abe4651cc43c	Annotation		Calibrator	Root object (Image)	Line	6509	5146.8	0				150.07
20LMB_HE.svs	c5f48178-aca7-48ea-8c2f-5a11937a4bc2	Annotation		Epithelial thickness	Root object (Image)	Line	6589.6	5124.3	0				84.98
20LMB_HE.svs	82dc31b1-32c2-4342-82be-4b11c6bc5ddb	Annotation		Epithelial thickness	Root object (Image)	Line	6618.3	5044.4	0				150.05
20LMB_HE.svs	fcf5235e-807f-4781-92c9-ec18cf8ecc5e	Annotation		Epithelial thickness	Root object (Image)	Line	6704.8	5029.3	0				88.81
20LMB_HE.svs	3623137d-e173-4bd8-90ce-d8bba381ea7f	Annotation		Calibrator	Root object (Image)	Line	6730.5	4944.8	0				150
20LMB_HE.svs	16bc5f7c-6b84-4614-a05e-2b9ae058e046	Annotation		Epithelial thickness	Root object (Image)	Line	6820.4	4922.1	0				90
20LMB_HE.svs	a67faae6-5c4c-4f3b-baee-5317c5f32b6d	Annotation		Calibrator	Root object (Image)	Line	6834.7	4837.2	0				150.02
20LMB_HE.svs	9a2be29b-15ce-4875-a6a4-c0b9767f4e00	Annotation		Epithelial thickness	Root object (Image)	Line	6911.5	4814.4	0				87.15
20LMB_HE.svs	0f8b31ad-3631-49c5-b9b6-167517c36bc5	Annotation		Calibrator	Root object (Image)	Line	6942.5	4733.8	0				150.02
20LMB_HE.svs	2e98ceb7-92d3-4963-ac1f-1931e69e747f	Annotation		Epithelial thickness	Root object (Image)	Line	7034.7	4719.2	0				93.14
20LMB_HE.svs	f1ffd6d7-acd2-438e-ad01-29bd47987a1e	Annotation		Calibrator	Root object (Image)	Line	7054.9	4634.6	0				150.02
20LMB_HE.svs	84fc0c3c-11d5-4b29-bbbd-c15eb31a8e82	Annotation		Epithelial thickness	Root object (Image)	Line	7145.7	4614.7	0				98.64
20LMB_HE.svs	cd5ae5f8-d057-4806-990c-34e17efbbd53	Annotation		Calibrator	Root object (Image)	Line	7157.9	4525.7	0				150.02
20LMB_HE.svs	bd6e89fa-8c57-43f9-bb7e-a4e65e0e9a4e	Annotation		Epithelial thickness	Root object (Image)	Line	7241.9	4501.4	0				94.96
20LMB_HE.svs	78b7751f-d190-4e89-a02f-2e371a113313	Annotation		Calibrator	Root object (Image)	Line	7261.2	4417.1	0				150
20LMB_HE.svs	0c10faad-4cad-4995-854f-eeff604b6149	Annotation		Epithelial thickness	Root object (Image)	Line	7344.6	4402.1	0				94.33
20LMB_HE.svs	b07357fa-6848-4801-adab-2f6856b68a42	Annotation		Calibrator	Root object (Image)	Line	7378.7	4325.1	0				150.02
20LMB_HE.svs	8ccfb1b8-cb03-42c3-beea-f815c209c978	Annotation		Epithelial thickness	Root object (Image)	Line	7470	4325.2	0				97.92
20LMB_HE.svs	93284b6a-9f1e-4e06-9281-9f8cdde0bb5f	Annotation		Calibrator	Root object (Image)	Line	7499.7	4236.8	0				150.02
20LMB_HE.svs	bfe5e677-b5e4-43d6-aba4-067814ad6dc0	Annotation		Epithelial thickness	Root object (Image)	Line	7586	4225	0				92.74
20LMB_HE.svs	cca41798-da97-4a81-8ec0-14e2e56c9763	Annotation		Calibrator	Root object (Image)	Line	7613.1	4138.6	0				150.01
20LMB_HE.svs	baa1827e-e35a-4363-96ad-c6aa6e0f6389	Annotation		Epithelial thickness	Root object (Image)	Line	7696.7	4121.9	0				87.06
20LMB_HE.svs	ed9da7a2-3cb0-4c5a-ad92-f9ae3abceff0	Annotation		Calibrator	Root object (Image)	Line	7729.6	4044.4	0				150.01
20LMB_HE.svs	b48b5c00-5dd7-4283-8e6a-9863a07110bb	Annotation		Epithelial thickness	Root object (Image)	Line	7817.9	4039.3	0				95.38
20LMB_HE.svs	70e1069f-a3e2-4457-aba7-4a2e1ff979ef	Annotation		Calibrator	Root object (Image)	Line	7850	3954.9	0				150.01
20LMB_HE.svs	6dc06ebe-96b0-4ef9-a980-4429bb9d10c3	Annotation		Epithelial thickness	Root object (Image)	Line	7937.1	3944.4	0				88.71
20LMB_HE.svs	08fb26b6-0381-4c31-8dee-33a58e7236df	Annotation		Calibrator	Root object (Image)	Line	7971	3866.2	0				150.01
20LMB_HE.svs	0e9dee71-a220-4e6a-a6d0-4299502e6db9	Annotation		Epithelial thickness	Root object (Image)	Line	8058.8	3860.5	0				90.96
20LMB_HE.svs	cce513b4-12e5-4e73-a842-dd9a577f252b	Annotation		Calibrator	Root object (Image)	Line	8089.7	3774.1	0				150
20LMB_HE.svs	77a5442d-82c5-4687-90a9-26d6f7f4d1a5	Annotation		Epithelial thickness	Root object (Image)	Line	8177.6	3758.6	0				91.21
20LMB_HE.svs	62e5a506-672f-4112-9130-4e13dd946dc2	Annotation		Calibrator	Root object (Image)	Line	8203.2	3675.9	0				150
20LMB_HE.svs	f11f68d6-298a-4cd7-aeac-8562c168fff6	Annotation		Epithelial thickness	Root object (Image)	Line	8298.3	3657.9	0				99.24
20LMB_HE.svs	26a71e50-4fbb-4b79-82bf-d4f78acf30eb	Annotation		Calibrator	Root object (Image)	Line	8306.5	3567.9	0				150.08
20LMB_HE.svs	3a034445-9040-461c-a561-2f427b782028	Annotation		Epithelial thickness	Root object (Image)	Line	8385.6	3538.8	0				87.98
20LMB_HE.svs	d48d3609-33ca-4f9d-86d9-69ca373585aa	Annotation		Calibrator	Root object (Image)	Line	8407.5	3457.3	0				150.08
20LMB_HE.svs	f3f3e2bf-17d3-4cb4-aae4-c0c42120f604	Annotation		Epithelial thickness	Root object (Image)	Line	8489.6	3441.3	0				90.57
20LMB_HE.svs	965ddd7a-48b2-48d9-8ae3-68a7f6127432	Annotation		Calibrator	Root object (Image)	Line	8521.4	3359.7	0				150.06
20LMB_HE.svs	a169aec8-0e1c-4310-8ba5-69d4d0414694	Annotation		Epithelial thickness	Root object (Image)	Line	8610	3349.5	0				91.86
20LMB_HE.svs	98fac62a-70bd-43d2-a0f5-f36e38b5ff41	Annotation		Calibrator	Root object (Image)	Line	8637.8	3265.4	0				150.06
20LMB_HE.svs	8266435c-124d-4986-a45a-efd0dede664c	Annotation		Epithelial thickness	Root object (Image)	Line	8726.5	3250	0				91.69
20LMB_HE.svs	851cb8d8-ed8c-43dd-bd22-d817706204c5	Annotation		Calibrator	Root object (Image)	Line	8748	3164.1	0				149.53
20LMB_HE.svs	98cf634a-ca4d-4c69-ae57-9df056e7363d	Annotation		Epithelial thickness	Root object (Image)	Line	8833.3	3144.3	0				92.51
20LMB_HE.svs	a1a5f8a4-20d4-4ec8-9628-4f1a1c7ffb9a	Annotation		Calibrator	Root object (Image)	Line	8848.6	3052.9	0				150.03
20LMB_HE.svs	6fbea3cb-ccd3-4b01-bc08-5b3891695ac6	Annotation		Epithelial thickness	Root object (Image)	Line	8930.6	3023.8	0				90.57
20LMB_HE.svs	4edb59e4-4775-4258-baf5-dae95a7d004c	Annotation		Calibrator	Root object (Image)	Line	8936.9	2933.7	0				146.77
20LMB_HE.svs	519ec065-cdc5-4290-805b-a9db2638c29f	Annotation		Epithelial thickness	Root object (Image)	Line	9019.5	2900	0				99.64
20LMB_HE.svs	69a08966-07c0-46fa-bae5-b886dd01c942	Annotation		Calibrator	Root object (Image)	Line	9015.4	2807.8	0				150.05
20LMB_HE.svs	6cc8ddd5-6e39-4b66-911e-ecbd65f16be4	Annotation		Epithelial thickness	Root object (Image)	Line	9095.9	2775.2	0				107.56
20LMB_HE.svs	5dc606eb-7f33-4c2d-8c63-926c14e0bf01	Annotation		Calibrator	Root object (Image)	Line	9096.7	2681.8	0				150.01
20LMB_HE.svs	77196a50-76f8-44f1-b605-403d8017017c	Annotation		Epithelial thickness	Root object (Image)	Line	9187.8	2653.2	0				114.99
20LMB_HE.svs	ce13a0f6-2e4e-4e9c-935a-93ebe6eb33d6	Annotation		Calibrator	Root object (Image)	Line	9190.5	2565.2	0				150.02
20LMB_HE.svs	46c85bc4-6dee-4367-9f39-b01a206c3ad8	Annotation		Epithelial thickness	Root object (Image)	Line	9281.6	2542.7	0				104.92
20LMB_HE.svs	51e504fd-9840-47f5-afd9-bde119562979	Annotation		Calibrator	Root object (Image)	Line	9285.3	2449.2	0				150.08
20LMB_HE.svs	50ac630d-7df3-4d6d-a560-215f1d447f6f	Annotation		Epithelial thickness	Root object (Image)	Line	9367.4	2416.8	0				93.82
20LMB_HE.svs	04e7512e-2615-4c90-8a31-e2696d036774	Annotation		Calibrator	Root object (Image)	Line	9379.4	2332.4	0				150
20LMB_HE.svs	57a95627-97c7-438d-8b56-18b0a1bcfcf0	Annotation		Epithelial thickness	Root object (Image)	Line	9462.9	2298.9	0				82.01
20LMB_HE.svs	73b1b08c-473b-414c-845b-cf3baa918d87	Annotation		Epithelium area	Root object (Image)	Polygon	5904.3	5908.5	5937		942501.7	22569.3
20LMB_HE.svs	f8d8ab7c-b324-40fe-b1e2-399a202611a3	Annotation		Stroma	Root object (Image)	Polygon	5227.8	7334.6	2714		4675194.3	18034.2
20PMA_HE.svs	416c5262-b198-4f1f-bdcf-af5d481e95cb	Annotation		Epithelial thickness	Root object (Image)	Line	3323.5	7263.1	0				42.05
20PMA_HE.svs	5719bade-5d05-409c-8cf2-ff43848541d5	Annotation		Calibrator	Root object (Image)	Line	3370.8	7324.7	0				150.01
20PMA_HE.svs	e7364b31-2eca-4860-a8bc-ce4cb67a52cc	Annotation		Epithelial thickness	Root object (Image)	Line	3446	7351.2	0				47.9
20PMA_HE.svs	8b9bf3c1-b2c5-4770-a6f1-4eabe38d9906	Annotation		Calibrator	Root object (Image)	Line	3489.6	7416.5	0				150.04
20PMA_HE.svs	7fcfbd03-3c4a-4eaa-81ee-96bcf80c5488	Annotation		Epithelial thickness	Root object (Image)	Line	3563.3	7438.8	0				57.52
20PMA_HE.svs	0b0af394-84c3-40e7-b93e-682baca0a3d2	Annotation		Calibrator	Root object (Image)	Line	3611.7	7503.4	0				150.02
20PMA_HE.svs	56174177-dc59-4869-92f6-1895a58b7f22	Annotation		Epithelial thickness	Root object (Image)	Line	3693.2	7512.2	0				72.42
20PMA_HE.svs	84e058af-43c4-434c-ac1d-305e3421c09d	Annotation		Calibrator	Root object (Image)	Line	3741	7579.2	0				150.01
20PMA_HE.svs	ba16beea-40e3-4eda-badb-2fe36ab7e4fe	Annotation		Epithelial thickness	Root object (Image)	Line	3827.1	7578	0				84
20PMA_HE.svs	33dfa469-902b-4569-be23-fbca3ccb3947	Annotation		Calibrator	Root object (Image)	Line	3874.1	7648.4	0				150
20PMA_HE.svs	56e96f82-cb28-4fd2-928d-52d92b798af9	Annotation		Calibrator	Root object (Image)	Line	4010	7711.4	0				150
20PMA_HE.svs	44d9e3e1-6b15-43d5-8ef2-f6de745f23de	Annotation		Epithelial thickness	Root object (Image)	Line	4091.6	7710.4	0				66.18
20PMA_HE.svs	6cf00cc9-dabf-492d-842d-1f4371c724f0	Annotation		Epithelial thickness	Root object (Image)	Line	3957.9	7649.9	0				72.47
20PMA_HE.svs	af3cc5eb-3a90-4d58-9d92-407fd043a2ff	Annotation		Calibrator	Root object (Image)	Line	4150.5	7763.4	0				150
20PMA_HE.svs	a2e790da-234e-419b-ad12-9935168fb395	Annotation		Epithelial thickness	Root object (Image)	Line	4233.9	7754.3	0				67.58
20PMA_HE.svs	e0e92a68-fed9-44ba-8f6c-8eb2a02e75b1	Annotation		Calibrator	Root object (Image)	Line	4294.2	7806.4	0				150
20PMA_HE.svs	ce522ff9-9187-491c-ac7b-900a20e2b966	Annotation		Epithelial thickness	Root object (Image)	Line	4375.8	7790	0				76.18
20PMA_HE.svs	87e011cf-9b77-4968-af76-8f77da7a82e3	Annotation		Calibrator	Root object (Image)	Line	4440.6	7837.9	0				150.01
20PMA_HE.svs	bcb4f462-4763-4096-9457-7d5577df88d4	Annotation		Epithelial thickness	Root object (Image)	Line	4521.3	7802.9	0				93.54
20PMA_HE.svs	17c01311-55e6-491f-9e84-fe977b3c69bc	Annotation		Calibrator	Root object (Image)	Line	4589.6	7856.1	0				150.01
20PMA_HE.svs	3742ecc7-f388-4ccb-9597-949e06427609	Annotation		Epithelial thickness	Root object (Image)	Line	4670.6	7823	0				85.86
20PMA_HE.svs	4236d30e-d87a-46b6-8cc0-8974cff8b6e8	Annotation		Calibrator	Root object (Image)	Line	4738.5	7874.6	0				150
20PMA_HE.svs	e7cd3edd-ee0d-403c-ba63-9761f18d6ffc	Annotation		Epithelial thickness	Root object (Image)	Line	4819	7841.2	0				88.78
20PMA_HE.svs	f0095ac7-4f09-4837-bad8-21cb9200d9c3	Annotation		Calibrator	Root object (Image)	Line	4887.5	7892.3	0				150.03
20PMA_HE.svs	5c826730-8471-43a3-9d58-8e4547cefb6c	Annotation		Epithelial thickness	Root object (Image)	Line	4968.5	7855.4	0				89.09
20PMA_HE.svs	693efc1a-a472-48ef-b685-61f60f694187	Annotation		Calibrator	Root object (Image)	Line	5036.8	7905.3	0				150.05
20PMA_HE.svs	b803d613-22b9-4521-8ff5-f07bdccfc148	Annotation		Epithelial thickness	Root object (Image)	Line	5116.6	7872	0				78.73
20PMA_HE.svs	05476217-47ad-49d3-9e6b-9dcf2e71daa1	Annotation		Calibrator	Root object (Image)	Line	5186.7	7915.2	0				150.01
20PMA_HE.svs	3128b823-c4f8-4009-8e92-17251aaebf93	Annotation		Epithelial thickness	Root object (Image)	Line	5265.7	7886.3	0				66.39
20PMA_HE.svs	1d9f689d-d552-4ba5-a4ee-7ae0b64e29c5	Annotation		Calibrator	Root object (Image)	Line	5336.1	7927.1	0				150.01
20PMA_HE.svs	2228f9d7-8da5-4124-a3fa-915e39b40754	Annotation		Epithelial thickness	Root object (Image)	Line	5411.5	7896.3	0				77.61
20PMA_HE.svs	89cb9203-4285-4db0-86f0-06999b5d8880	Annotation		Calibrator	Root object (Image)	Line	5485.7	7935.4	0				150.02
20PMA_HE.svs	3c446252-0b20-44e4-9f1b-83532ec3a0c8	Annotation		Epithelial thickness	Root object (Image)	Line	5561	7893.1	0				85.33
20PMA_HE.svs	02fe1966-8ef0-4eed-88e4-5cc9dc9d7731	Annotation		Calibrator	Root object (Image)	Line	5635.7	7935.2	0				150.06
20PMA_HE.svs	e20e3cbe-fc95-4184-a9e4-cf0685fe0c61	Annotation		Epithelial thickness	Root object (Image)	Line	5710.7	7900.8	0				68.03
20PMA_HE.svs	3817101a-f30f-44d0-b5c3-8f08ac8ac320	Annotation		Calibrator	Root object (Image)	Line	5785.8	7933.5	0				150.01
20PMA_HE.svs	566faecc-6d25-4657-b720-c5971f17e00f	Annotation		Epithelial thickness	Root object (Image)	Line	5861.5	7893.1	0				78.31
20PMA_HE.svs	2a0fef81-1d84-44f6-8c1d-63425ecfcd14	Annotation		Calibrator	Root object (Image)	Line	5935.5	7926.2	0				150
20PMA_HE.svs	d9cd189e-f4f7-41aa-8c12-c8d21946b40d	Annotation		Epithelial thickness	Root object (Image)	Line	6007.3	7878.5	0				83.6
20PMA_HE.svs	4204608a-b61f-4bfc-a1bb-5772a5073f26	Annotation		Calibrator	Root object (Image)	Line	6085.3	7922	0				150
20PMA_HE.svs	28033721-fc7c-42c1-875f-352a262ccb9d	Annotation		Epithelial thickness	Root object (Image)	Line	6160	7875.9	0				95.76
20PMA_HE.svs	e9175b1d-45e0-4aef-87ba-3e3833d886c7	Annotation		Calibrator	Root object (Image)	Line	6234.9	7916.5	0				150.03
20PMA_HE.svs	9ec72862-269d-46c5-9483-5f6f45cd1fa8	Annotation		Epithelial thickness	Root object (Image)	Line	6306.4	7864.6	0				89.85
20PMA_HE.svs	bbde6a41-8224-4b19-be4d-4fddcbe9f10b	Annotation		Calibrator	Root object (Image)	Line	6384.6	7910.7	0				150.01
20PMA_HE.svs	a6d17d8e-20d5-44da-bf3b-c0e9ccff045b	Annotation		Epithelial thickness	Root object (Image)	Line	6461.8	7863.1	0				96.82
20PMA_HE.svs	92fd755c-3b2f-4483-934d-2b6453b07491	Annotation		Calibrator	Root object (Image)	Line	6534.5	7910.8	0				150.01
20PMA_HE.svs	e5e1d8ed-41e9-4276-b173-4245d0dedf6b	Annotation		Epithelial thickness	Root object (Image)	Line	6611.5	7866.5	0				87.05
20PMA_HE.svs	067d75a4-9e87-47a1-ac82-367cde282ee8	Annotation		Calibrator	Root object (Image)	Line	6684.5	7907.7	0				149.96
20PMA_HE.svs	da87595d-16a8-438e-948c-65710bbe0c2c	Annotation		Epithelial thickness	Root object (Image)	Line	6761.4	7858.5	0				93.87
20PMA_HE.svs	5da05f95-dfcf-4099-b5d6-a12df8b391d4	Annotation		Calibrator	Root object (Image)	Line	6834.4	7906.9	0				150
20PMA_HE.svs	58563288-f2f9-4898-b148-2ea8e5a59529	Annotation		Epithelial thickness	Root object (Image)	Line	6910.8	7864.9	0				86.96
20PMA_HE.svs	bc8e1ee6-f973-4133-989d-e14bcdac6450	Annotation		Calibrator	Root object (Image)	Line	6984.5	7908.9	0				149.99
20PMA_HE.svs	7a921e2f-d734-4822-ab9d-fca8348590f8	Annotation		Epithelial thickness	Root object (Image)	Line	7060.1	7872.3	0				74.37
20PMA_HE.svs	7fe34805-a112-4584-976c-496c3bb20752	Annotation		Calibrator	Root object (Image)	Line	7134.4	7907	0				150.01
20PMA_HE.svs	61aa8799-54dc-4d15-9e4d-0de662a05d08	Annotation		Epithelial thickness	Root object (Image)	Line	7209.7	7860.7	0				87.22
20PMA_HE.svs	a9dada59-b7d9-4738-a1c1-86f0893f2634	Annotation		Calibrator	Root object (Image)	Line	7284.4	7906.1	0				150.01
20PMA_HE.svs	5bc1ddd2-e6fe-4fb7-ae3f-5032227b83ad	Annotation		Epithelial thickness	Root object (Image)	Line	7360.1	7866	0				83.79
20PMA_HE.svs	e8f3ef28-141d-4d4c-983d-59b00de52db4	Annotation		Calibrator	Root object (Image)	Line	7434.1	7902.5	0				150
20PMA_HE.svs	d5538d25-9d74-463d-a20c-fdc3f17ad0f1	Annotation		Epithelial thickness	Root object (Image)	Line	7509.6	7862.3	0				69.3
20PMA_HE.svs	47da108e-1197-4cc1-9101-18d0cbcff5ad	Annotation		Calibrator	Root object (Image)	Line	7583.9	7893.9	0				150
20PMA_HE.svs	2b0d562b-a6a3-4a71-ba3d-406066ace7ca	Annotation		Epithelial thickness	Root object (Image)	Line	7659.2	7863.1	0				55.64
20PMA_HE.svs	196d4fc8-9dcf-47d2-a870-b5fea0272347	Annotation		Calibrator	Root object (Image)	Line	7733.1	7880.7	0				150
20PMA_HE.svs	64a6971f-fdf7-44c6-ad19-ece0af47ea3a	Annotation		Epithelial thickness	Root object (Image)	Line	7805.2	7843.4	0				55.5
20PMA_HE.svs	17afab03-6744-420d-b0c6-8bee50b64ac7	Annotation		Calibrator	Root object (Image)	Line	7882.3	7866.2	0				150.01
20PMA_HE.svs	70dd2153-b87f-4726-9e66-4ece3325e9b7	Annotation		Epithelial thickness	Root object (Image)	Line	7955	7831.4	0				61.24
20PMA_HE.svs	9d2a7cc6-bd2a-4326-8dda-4b5203ef8b5d	Annotation		Calibrator	Root object (Image)	Line	8029.9	7843.7	0				150
20PMA_HE.svs	d711c25f-ccfc-4e50-a04b-3948bf699c9c	Annotation		Epithelial thickness	Root object (Image)	Line	8090.8	7791.6	0				71.83
20PMA_HE.svs	640f6f53-e9a0-487d-9120-313051219b38	Annotation		Calibrator	Root object (Image)	Line	8176.7	7813.7	0				150.03
20PMA_HE.svs	11df0e7a-682e-461a-8373-c1da161c3aee	Annotation		Epithelial thickness	Root object (Image)	Line	8242.9	7761.3	0				82.66
20PMA_HE.svs	0019d8b7-5b23-429d-9bc6-cf1f3f013d7d	Annotation		Calibrator	Root object (Image)	Line	8320.6	7774.5	0				150.01
20PMA_HE.svs	31c41406-101b-4dd8-8d25-072892b8be91	Annotation		Epithelial thickness	Root object (Image)	Line	8374.8	7708	0				84.06
20PMA_HE.svs	d6f6ff8c-abe4-425e-ade4-83f931496337	Annotation		Calibrator	Root object (Image)	Line	8464.8	7738.1	0				150.01
20PMA_HE.svs	8e4fffc7-6c6c-4f5a-aa13-47dbbf03628d	Annotation		Epithelial thickness	Root object (Image)	Line	8527.7	7665.8	0				128.92
20PMA_HE.svs	2a34f57d-b8b0-4301-a058-9cfd181112c3	Annotation		Calibrator	Root object (Image)	Line	8611.9	7710.7	0				150
20PMA_HE.svs	d8820e70-3d7e-4bf8-954d-aaaa4b700051	Annotation		Epithelial thickness	Root object (Image)	Line	8669.6	7622	0				142.92
20PMA_HE.svs	d41f3fe2-d66a-4216-b5e1-2d5780638064	Annotation		Calibrator	Root object (Image)	Line	8758	7676.9	0				150.01
20PMA_HE.svs	996f10e2-33f1-420f-a50d-32fc0230d8fc	Annotation		Epithelial thickness	Root object (Image)	Line	8817.3	7596.7	0				134.8
20PMA_HE.svs	e28b8219-aa84-4e2a-a074-18dd9d18b6ac	Annotation		Calibrator	Root object (Image)	Line	8903.7	7641.3	0				149.99
20PMA_HE.svs	a9a3d23c-ebb2-4fee-96c1-cc61c7e432fd	Annotation		Epithelial thickness	Root object (Image)	Line	8962.1	7552.9	0				138.14
20PMA_HE.svs	2eccc3bc-c718-485a-8101-8f6785318163	Annotation		Calibrator	Root object (Image)	Line	9050.5	7626.4	0				150
20PMA_HE.svs	e680fd3f-fd15-44ec-b74b-186cca4f5f9b	Annotation		Epithelial thickness	Root object (Image)	Line	9117	7545.6	0				174.54
20PMA_HE.svs	dd947c88-555f-4200-9fa6-415aa0657a94	Annotation		Calibrator	Root object (Image)	Line	9200.3	7629.7	0				149.98
20PMA_HE.svs	9a84a5a0-a086-408d-97b3-74b49929c1d8	Annotation		Epithelial thickness	Root object (Image)	Line	9267.2	7534.5	0				185.84
20PMA_HE.svs	1bb424a9-aa6f-43d6-9fcd-e4c7122a71ae	Annotation		Calibrator	Root object (Image)	Line	9350.2	7623.1	0				150
20PMA_HE.svs	1e448097-aab1-4dff-ad73-1d00a4a2fe7e	Annotation		Epithelial thickness	Root object (Image)	Line	9420.2	7532.7	0				173.39
20PMA_HE.svs	40fa48ff-c1c1-4870-baf0-eef303dc9edb	Annotation		Calibrator	Root object (Image)	Line	9499.4	7609.8	0				149.99
20PMA_HE.svs	3bb1d081-4608-41be-b701-0c6e20238c13	Annotation		Epithelial thickness	Root object (Image)	Line	9571.5	7542.7	0				115.15
20PMA_HE.svs	154e6648-adff-4fb4-89c8-42a3a7445c26	Annotation		Calibrator	Root object (Image)	Line	9647.2	7584.7	0				150
20PMA_HE.svs	aad9152e-5e97-45e3-be28-be1f6b4c8b89	Annotation		Epithelial thickness	Root object (Image)	Line	9719	7530.4	0				77.04
20PMA_HE.svs	e8e7f345-c8b0-4410-a17b-688d27baf401	Annotation		Calibrator	Root object (Image)	Line	9794.8	7579.7	0				150
20PMA_HE.svs	39564dba-a033-42e7-b508-50159a9ee7e3	Annotation		Epithelial thickness	Root object (Image)	Line	9869.3	7544.6	0				91.36
20PMA_HE.svs	19ae8a60-aa5d-4c84-8682-00ca60708cb8	Annotation		Calibrator	Root object (Image)	Line	9944	7589	0				150
20PMA_HE.svs	1e270998-a8f6-41e7-a786-adcdacbacc5d	Annotation		Epithelial thickness	Root object (Image)	Line	10007.2	7540.6	0				97.25
20PMA_HE.svs	4a796d33-44eb-4607-add7-0ab6c124088f	Annotation		Calibrator	Root object (Image)	Line	10092	7570	0				150.01
20PMA_HE.svs	f7cc085a-89a9-4b32-9353-146181849678	Annotation		Epithelial thickness	Root object (Image)	Line	10150.3	7494.1	0				120.12
20PMA_HE.svs	3ae00b78-d1fb-43b2-a19f-4cfea5441374	Annotation		Calibrator	Root object (Image)	Line	10237.6	7534	0				150
20PMA_HE.svs	29ceb2fc-0174-49e2-b7ab-a1a08f778581	Annotation		Epithelial thickness	Root object (Image)	Line	10297	7463.2	0				108.32
20PMA_HE.svs	5ddbfae6-e410-4f5a-915e-4630b946eadb	Annotation		Calibrator	Root object (Image)	Line	10382.2	7494.2	0				150
20PMA_HE.svs	969df6fe-57a4-47fb-b5db-299e5e66beaf	Annotation		Epithelial thickness	Root object (Image)	Line	10441.2	7422.5	0				103.64
20PMA_HE.svs	6a2b4167-9682-4091-9478-3dd8010b029e	Annotation		Calibrator	Root object (Image)	Line	10527.5	7457.1	0				149.99
20PMA_HE.svs	271656ce-a86a-40bb-b8e6-ed6c2095ecc3	Annotation		Epithelial thickness	Root object (Image)	Line	10588.4	7391.2	0				103.48
20PMA_HE.svs	58462da4-46f5-498a-b937-715f2335cad2	Annotation		Calibrator	Root object (Image)	Line	10673.5	7422.6	0				150
20PMA_HE.svs	a65602aa-ee77-458f-902d-e5f258acda06	Annotation		Epithelial thickness	Root object (Image)	Line	10732.1	7347.7	0				115.64
20PMA_HE.svs	57e7d498-eea3-48d0-8dfd-8b494f10d469	Annotation		Calibrator	Root object (Image)	Line	10819.2	7387.5	0				150
20PMA_HE.svs	565dd27b-ca35-4088-8ccd-d5c090ea08a6	Annotation		Epithelial thickness	Root object (Image)	Line	10880.8	7324.6	0				96.17
20PMA_HE.svs	b9538e46-b06d-4d90-b254-b24d52cef5ac	Annotation		Calibrator	Root object (Image)	Line	10964.4	7349.9	0				150.01
20PMA_HE.svs	eef63389-8bc5-4907-bfcb-4f0c34162250	Annotation		Epithelial thickness	Root object (Image)	Line	11026.3	7288.1	0				83.18
20PMA_HE.svs	1101c8b7-79c0-4678-8c6c-39b4acaece58	Annotation		Calibrator	Root object (Image)	Line	11106.9	7303.1	0				150
20PMA_HE.svs	77d41d1e-eccc-4cbe-9e83-6a1bce180aae	Annotation		Epithelial thickness	Root object (Image)	Line	11164.5	7237.8	0				83.68
20PMA_HE.svs	97ee6cb7-6582-4b60-ad16-1488bfabfd7f	Annotation		Calibrator	Root object (Image)	Line	11247.7	7251	0				150.01
20PMA_HE.svs	a0d57dfa-5c6a-455f-8361-1964fa7b8c94	Annotation		Epithelial thickness	Root object (Image)	Line	11302.9	7188	0				78.81
20PMA_HE.svs	90e3000d-9e4b-4553-9a29-4295d4188ad2	Annotation		Calibrator	Root object (Image)	Line	11388.1	7198.3	0				150
20PMA_HE.svs	6fa8eedd-a540-45af-b0c8-6220c08dc43f	Annotation		Epithelial thickness	Root object (Image)	Line	11444.6	7136.5	0				76.23
20PMA_HE.svs	1c71d6ff-4eba-4da3-aa30-161540628a7d	Annotation		Calibrator	Root object (Image)	Line	11528.1	7144.5	0				150
20PMA_HE.svs	42aa1ff8-1020-48e3-a724-e1cd5a7b04c4	Annotation		Epithelial thickness	Root object (Image)	Line	11582.1	7076.2	0				87.18
20PMA_HE.svs	78e7774c-6595-45aa-9cfb-304d90abf480	Annotation		Calibrator	Root object (Image)	Line	11666.1	7085.6	0				150
20PMA_HE.svs	700c27ef-7824-41f1-bc97-7f2b7baa8a2b	Annotation		Epithelial thickness	Root object (Image)	Line	11722	7023.4	0				66.76
20PMA_HE.svs	c9a9ec5a-fdcf-4a41-a3f3-1f716ecc52c3	Annotation		Calibrator	Root object (Image)	Line	11799.9	7018	0				150.01
20PMA_HE.svs	0f346836-abcd-4388-8044-8d3093f1adad	Annotation		Epithelial thickness	Root object (Image)	Line	11852.3	6950.1	0				68.26
20PMA_HE.svs	037f7e17-d203-46cd-a91a-f69787c153a1	Annotation		Calibrator	Root object (Image)	Line	11933.5	6950	0				150.01
20PMA_HE.svs	f158ee13-5f04-4c98-bc1d-7b7f66240667	Annotation		Epithelial thickness	Root object (Image)	Line	11988.2	6888.3	0				65.95
20PMA_HE.svs	6692745e-b05b-41f0-96df-e379d1e23c02	Annotation		Calibrator	Root object (Image)	Line	12069.4	6886.4	0				150
20PMA_HE.svs	ee6ee782-1214-49b6-badb-ef785f8b789a	Annotation		Epithelial thickness	Root object (Image)	Line	12124.2	6828.8	0				57.28
20PMA_HE.svs	4851cf4e-4cf4-4101-bc0c-c32ba26e33ef	Annotation		Calibrator	Root object (Image)	Line	12201.2	6815.4	0				150.01
20PMA_HE.svs	ef17697a-1f11-4910-beda-47e0b808052f	Annotation		Epithelial thickness	Root object (Image)	Line	12246.9	6741.7	0				78.45
20PMA_HE.svs	e1eebdcf-101b-4d98-ab5e-6ef4cd971ef9	Annotation		Calibrator	Root object (Image)	Line	12330.1	6738.7	0				149.98
20PMA_HE.svs	cecf1885-b75b-40a2-8612-a1b0ed63ef3d	Annotation		Epithelial thickness	Root object (Image)	Line	12380.8	6673.8	0				61.35
20PMA_HE.svs	e7702d73-5aae-4ac6-8439-ff0673bfd42b	Annotation		Calibrator	Root object (Image)	Line	12462.5	6668.3	0				150.01
20PMA_HE.svs	0a976f39-8772-4b88-a66c-b887b12e4cad	Annotation		Epithelial thickness	Root object (Image)	Line	12512.9	6605.1	0				69.89
20PMA_HE.svs	0e1ea169-217e-440e-8956-b4f330bed2eb	Annotation		Calibrator	Root object (Image)	Line	12595.5	6599.1	0				150
20PMA_HE.svs	42401c20-8b13-4c38-a7d5-29edaca0b936	Annotation		Epithelial thickness	Root object (Image)	Line	12642.9	6529.3	0				75.82
20PMA_HE.svs	cb78c217-65f9-4973-ac92-25e521681296	Annotation		Calibrator	Root object (Image)	Line	12728.2	6529.3	0				149.99
20PMA_HE.svs	42590771-67ce-4d59-b13f-f6920da37d04	Annotation		Epithelial thickness	Root object (Image)	Line	12778	6458	0				83.61
20PMA_HE.svs	9e32500d-ca93-4acb-a4ae-ccac8531400b	Annotation		Calibrator	Root object (Image)	Line	12861.3	6460.2	0				150
20PMA_HE.svs	23db45d8-c753-4cc7-95a6-40b11beb3a1b	Annotation		Epithelial thickness	Root object (Image)	Line	12908.3	6388.7	0				80.72
20PMA_HE.svs	c249c22f-d9f3-45ec-b2c3-d3fb511afb17	Annotation		Calibrator	Root object (Image)	Line	12994.8	6391.9	0				150
20PMA_HE.svs	7d8e360f-59a1-474a-814d-faccc3db180a	Annotation		Epithelial thickness	Root object (Image)	Line	13041.3	6319	0				90.97
20PMA_HE.svs	4c5cd644-47b8-4dd7-af5a-2cb9bd7a06f9	Annotation		Calibrator	Root object (Image)	Line	13124.1	6316.8	0				150
20PMA_HE.svs	3d613ba7-c020-47c8-8db7-6c2a56f0444d	Annotation		Epithelial thickness	Root object (Image)	Line	13166.5	6237.1	0				83.9
20PMA_HE.svs	ad6f6ee6-addf-4a02-8963-15d7802de09f	Annotation		Calibrator	Root object (Image)	Line	13250.9	6236.8	0				150
20PMA_HE.svs	d2d4d444-d258-4ce8-b6d4-37fff19ef926	Annotation		Epithelial thickness	Root object (Image)	Line	13296.6	6163.2	0				81.9
20PMA_HE.svs	8cf56fac-a0d1-4f1a-b1fd-8189356be983	Annotation		Calibrator	Root object (Image)	Line	13376.1	6154.7	0				150
20PMA_HE.svs	a943b4f0-9a3b-49ff-9c2c-ab2e4d240b15	Annotation		Epithelial thickness	Root object (Image)	Line	13416.7	6073.6	0				83
20PMA_HE.svs	8ff0ebf8-5a53-43ec-bca3-161eb354132b	Annotation		Calibrator	Root object (Image)	Line	13500.4	6071	0				150.01
20PMA_HE.svs	8f5cced6-7055-4c70-b13b-fb6b8b50fc84	Annotation		Epithelial thickness	Root object (Image)	Line	13547.1	5998.7	0				75.13
20PMA_HE.svs	2d37c2ae-a0d8-4357-ade3-75eb449cdf6c	Annotation		Calibrator	Root object (Image)	Line	13625.5	5988.4	0				150.01
20PMA_HE.svs	cba4f00e-06b3-43b8-bb8b-44f22dff707f	Annotation		Epithelial thickness	Root object (Image)	Line	13664	5913.5	0				77.03
20PMA_HE.svs	ca73b88c-9132-4fe3-a032-6452e6c73112	Annotation		Calibrator	Root object (Image)	Line	13748.6	5902.6	0				150.01
20PMA_HE.svs	fb99d4c4-1621-4aad-b2c5-883f6d9a98d6	Annotation		Epithelial thickness	Root object (Image)	Line	13784.6	5822.2	0				92.46
20PMA_HE.svs	98457135-aafc-470a-bec9-8f9c1c060e2b	Annotation		Calibrator	Root object (Image)	Line	13869.7	5814.1	0				150
20PMA_HE.svs	a6440dd2-c6b1-4e78-8a62-dc5dfa826049	Annotation		Epithelial thickness	Root object (Image)	Line	13902.8	5729.8	0				92.01
20PMA_HE.svs	e7a6cee0-13a1-4fa2-a73c-4becd6c1e6fb	Annotation		Calibrator	Root object (Image)	Line	13987.8	5721.7	0				149.99
20PMA_HE.svs	2f11edb5-3feb-410d-b026-12f6b6e0352e	Annotation		Epithelial thickness	Root object (Image)	Line	14022.4	5639.2	0				87.39
20PMA_HE.svs	2df36dc2-a03a-4c42-b483-d5e92a8fff63	Annotation		Calibrator	Root object (Image)	Line	14110.9	5636.4	0				150
20PMA_HE.svs	9bb803d7-8c5e-476e-b961-ae7fb8c0d58a	Annotation		Epithelial thickness	Root object (Image)	Line	14149.5	5556.7	0				95.75
20PMA_HE.svs	5ce768e0-7f7c-48cf-be84-a1c2db726e38	Annotation		Calibrator	Root object (Image)	Line	14235.9	5553.7	0				150
20PMA_HE.svs	4d7dfa0a-0c68-439b-b785-7cbfb07f16a3	Annotation		Epithelial thickness	Root object (Image)	Line	14272.3	5472	0				90.6
20PMA_HE.svs	91dc90f4-385c-484f-ae82-42f6ad316076	Annotation		Calibrator	Root object (Image)	Line	14361.4	5471.7	0				150
20PMA_HE.svs	de62f504-38e0-4760-9749-be8c1dc2cecb	Annotation		Epithelial thickness	Root object (Image)	Line	14399.3	5390.4	0				101.12
20PMA_HE.svs	74267808-0c01-4737-9b44-0854320f92a9	Annotation		Calibrator	Root object (Image)	Line	14488.1	5391.6	0				150
20PMA_HE.svs	b9de27a8-6050-4856-8e5b-a62139a441dd	Annotation		Epithelial thickness	Root object (Image)	Line	14527.5	5311.9	0				88.7
20PMA_HE.svs	638fc734-fd6a-4d10-aa7f-c9441c72eb17	Annotation		Calibrator	Root object (Image)	Line	14613.1	5308.7	0				150
20PMA_HE.svs	f6e04319-7b7f-4577-9915-0705ac8d4a0f	Annotation		Epithelial thickness	Root object (Image)	Line	14643.4	5217.1	0				120.05
20PMA_HE.svs	5882ecec-06c4-4fc0-ba2d-b0a1628d4fe7	Annotation		Calibrator	Root object (Image)	Line	14734.1	5220.4	0				150.01
20PMA_HE.svs	47b6a998-89cf-4c8e-9f3a-825be7eccd4f	Annotation		Epithelial thickness	Root object (Image)	Line	14758.7	5129.5	0				110.33
20PMA_HE.svs	b6e0da3d-5f0f-46b4-9e8b-084ebb17b53d	Annotation		Calibrator	Root object (Image)	Line	14850.9	5126.3	0				150.02
20PMA_HE.svs	95648a04-f59c-43ee-b83a-8170122e0445	Annotation		Epithelial thickness	Root object (Image)	Line	14878.1	5039.3	0				101.74
20PMA_HE.svs	2a6d52e8-935b-46c8-a11f-f884a9db56ae	Annotation		Calibrator	Root object (Image)	Line	14967.7	5032	0				150
20PMA_HE.svs	010491c0-9d37-47c3-ae4b-24b8583dee44	Annotation		Epithelial thickness	Root object (Image)	Line	14994.1	4944.8	0				102.13
20PMA_HE.svs	a25a68da-a091-426a-a6b9-089184bfcf4f	Annotation		Calibrator	Root object (Image)	Line	15075.6	4928.7	0				150
20PMA_HE.svs	1d44776e-a648-434b-8c31-2867b5673e6e	Annotation		Epithelial thickness	Root object (Image)	Line	15092.4	4843.2	0				88.25
20PMA_HE.svs	105d2318-9b94-4b81-864c-06859b12c6af	Annotation		Calibrator	Root object (Image)	Line	15166.1	4809.7	0				149.99
20PMA_HE.svs	b518b590-11be-4831-8ff7-f895dcbefcf1	Annotation		Epithelial thickness	Root object (Image)	Line	15166.7	4719.1	0				97.82
20PMA_HE.svs	fb905a47-1874-4f25-b7c5-665077e22238	Annotation		Calibrator	Root object (Image)	Line	15249.1	4684.8	0				150
20PMA_HE.svs	56dcb4ba-d277-4969-81fa-e0ef7eba1044	Annotation		Epithelial thickness	Root object (Image)	Line	15260.4	4595	0				82.95
20PMA_HE.svs	e5576a93-8024-4a15-b16e-3ab8f78ba7d3	Annotation		Calibrator	Root object (Image)	Line	15337.4	4563.6	0				150
20PMA_HE.svs	6d8da5c0-2943-4b2e-9bb7-b19fc9804388	Annotation		Epithelial thickness	Root object (Image)	Line	15348.8	4472.6	0				94.27
20PMA_HE.svs	c21f9089-831a-4bfc-905a-bba90dbe312f	Annotation		Calibrator	Root object (Image)	Line	15425.9	4442.5	0				150
20PMA_HE.svs	d5bf68ec-bf93-40df-8b45-1b72e1259fce	Annotation		Epithelial thickness	Root object (Image)	Line	15431.1	4354.8	0				90.51
20PMA_HE.svs	bc1ca2b5-5529-4141-8c42-3e082c00fb0f	Annotation		Calibrator	Root object (Image)	Line	15510.4	4318.6	0				150
20PMA_HE.svs	5c91ff31-3329-4ef4-9326-fc54f44ff181	Annotation		Epithelial thickness	Root object (Image)	Line	15517.3	4232.3	0				85.6
20PMA_HE.svs	65d34781-0c6f-476c-b9e0-62ee589b69c6	Annotation		Calibrator	Root object (Image)	Line	15595.7	4195.2	0				150
20PMA_HE.svs	61c06a5a-1d0b-442b-abc1-4451f79fcd16	Annotation		Epithelial thickness	Root object (Image)	Line	15602.4	4108.2	0				89.49
20PMA_HE.svs	73fe70cc-0de8-499d-a014-1216a96f4492	Annotation		Calibrator	Root object (Image)	Line	15679.1	4070.6	0				149.99
20PMA_HE.svs	44d302fc-394a-4cb8-8d24-9ea4ee475d9c	Annotation		Epithelial thickness	Root object (Image)	Line	15686.2	3985.1	0				85.82
20PMA_HE.svs	ea208e44-a7f3-4d80-b892-dd2aec222863	Annotation		Calibrator	Root object (Image)	Line	15756.3	3942	0				150.01
20PMA_HE.svs	47b22538-26de-4c3e-83ba-4d682defebe7	Annotation		Epithelial thickness	Root object (Image)	Line	15758.7	3855.7	0				81.14
20PMA_HE.svs	f724bfde-3a7b-43f3-bb3e-5cd98dffed4e	Annotation		Calibrator	Root object (Image)	Line	15826.3	3809.4	0				150
20PMA_HE.svs	dd6872b2-edb9-4a89-b5ce-75e1ef6063eb	Annotation		Epithelial thickness	Root object (Image)	Line	15827.6	3724.6	0				72.12
20PMA_HE.svs	4abd816c-4865-4fac-88e4-9ced91bfcf2f	Annotation		Calibrator	Root object (Image)	Line	15883.7	3671	0				150.01
20PMA_HE.svs	1f66b637-2183-43ca-994b-6c8d725f9a0c	Annotation		Epithelial thickness	Root object (Image)	Line	15882.5	3588.4	0				56.31
20PMA_HE.svs	060fe37b-eb80-465e-b371-1a6d085dca7f	Annotation		Calibrator	Root object (Image)	Line	15934.2	3529.8	0				150.05
20PMA_HE.svs	0a4c6670-d79f-4ead-8dd2-6ff7c7d9b0a2	Annotation		Epithelial thickness	Root object (Image)	Line	15929.4	3448.3	0				65.76
20PMA_HE.svs	a502e222-bb49-4be6-abfd-f54462d24984	Annotation		Calibrator	Root object (Image)	Line	15980	3387.1	0				150
20PMA_HE.svs	3a3e22f9-fe6d-41d7-ae23-af43a544d613	Annotation		Epithelial thickness	Root object (Image)	Line	15970.1	3304.2	0				62.87
20PMA_HE.svs	b6cb31fa-f3b5-4c89-a328-8a0f9c4fc824	Annotation		Calibrator	Root object (Image)	Line	16013.6	3240.8	0				149.98
20PMA_HE.svs	d15d2df1-db6b-48f3-847c-b2fb9d019f93	Annotation		Epithelial thickness	Root object (Image)	Line	16000.8	3154.1	0				59.13
20PMA_HE.svs	f3141e59-f45d-4425-9799-12f6cbe3cdb7	Annotation		Epithelium area	Root object (Image)	Polygon	10220.2	6780.4	7923		1323609
20PMA_HE.svs	96eb2d69-5df0-4d82-b669-cd4f43a94cef	Annotation		Stroma	Root object (Image)	Polygon	9882.6	6169	10184		10154066.6	27327.8
20PMB_HE.svs	3009d367-1509-44e2-b383-1c5a7f90b0cf	Annotation		Calibrator	Root object (Image)	Line	39664.8	6691.4	0				150.01
20PMB_HE.svs	ba230730-735d-4583-a5c9-3d44e5d06a27	Annotation		Epithelial thickness	Root object (Image)	Line	39654.6	6606.4	0				84.33
20PMB_HE.svs	3ba30a15-0759-4812-9f37-9816c0063fec	Annotation		Epithelial thickness	Root object (Image)	Line	39603.2	6746.1	0				71.65
20PMB_HE.svs	69fd3aeb-d624-4a4e-8c82-096f8ef9958a	Annotation		Calibrator	Root object (Image)	Line	39603.2	6828.1	0				150
20PMB_HE.svs	99a5dd0d-b408-40ff-afad-5e36e39a3040	Annotation		Epithelial thickness	Root object (Image)	Line	39538.1	6876.1	0				75.49
20PMB_HE.svs	a8149bfc-97df-4f41-a1cc-e9a892d641f6	Annotation		Calibrator	Root object (Image)	Line	39532.3	6960.1	0				149.99
20PMB_HE.svs	adf42d88-5697-4801-aaf6-aca6390c32bd	Annotation		Epithelial thickness	Root object (Image)	Line	39464	7002.6	0				74.43
20PMB_HE.svs	3f1d6874-1420-40f8-b668-85ffd9ca32f8	Annotation		Calibrator	Root object (Image)	Line	39450.4	7085.6	0				150.01
20PMB_HE.svs	0be822f9-659c-4bf3-9b9a-cc7bce4441d8	Annotation		Epithelial thickness	Root object (Image)	Line	39375	7120.3	0				82.26
20PMB_HE.svs	2e099408-eccc-44e7-a826-4c98c7025991	Annotation		Calibrator	Root object (Image)	Line	39363.4	7207.9	0				150
20PMB_HE.svs	d5c37d72-5ea0-4827-9f01-0f66d5ff9df5	Annotation		Epithelial thickness	Root object (Image)	Line	39286.5	7247	0				80.49
20PMB_HE.svs	e46dce75-1a72-47e3-b08d-b698028193a5	Annotation		Calibrator	Root object (Image)	Line	39277.1	7330.6	0				150.01
20PMB_HE.svs	8dfd137f-8be5-41b7-9b09-f5fdc12fdf98	Annotation		Epithelial thickness	Root object (Image)	Line	39200.2	7365.3	0				86.09
20PMB_HE.svs	12c1e029-8ab4-46bd-bdc9-ca12ddb62099	Annotation		Calibrator	Root object (Image)	Line	39183.8	7447.6	0				149.91
20PMB_HE.svs	f5b85805-7ea2-4324-a98f-faf45674f1d6	Annotation		Epithelial thickness	Root object (Image)	Line	39104.8	7479.4	0				74.47
20PMB_HE.svs	545a59ec-4faa-498c-a4db-90c76409196a	Annotation		Calibrator	Root object (Image)	Line	39092.6	7566.1	0				150.05
20PMB_HE.svs	ceb6b93b-2039-4f5d-92eb-876f742dc32c	Annotation		Epithelial thickness	Root object (Image)	Line	39021.1	7599	0				85.8
20PMB_HE.svs	281d68d7-8de1-4cc0-9f3b-604115659793	Annotation		Calibrator	Root object (Image)	Line	39003.1	7685.7	0				150.01
20PMB_HE.svs	2688b8f4-82d3-4491-85a5-abed7f36eb22	Annotation		Epithelial thickness	Root object (Image)	Line	38923	7710.7	0				89.16
20PMB_HE.svs	15cb8680-36a9-4a2a-9f7d-9f0c8d9d911f	Annotation		Calibrator	Root object (Image)	Line	38901.7	7796.1	0				149.99
20PMB_HE.svs	4e41f3f4-7b70-467d-890c-c5f9acf27085	Annotation		Epithelial thickness	Root object (Image)	Line	38822.3	7821.5	0				77.88
20PMB_HE.svs	ca30141c-a367-4f75-862c-089a490ddbc0	Annotation		Calibrator	Root object (Image)	Line	38796.9	7903.1	0				149.99
20PMB_HE.svs	d77346df-3fa5-4a77-9149-34fb239e1062	Annotation		Epithelial thickness	Root object (Image)	Line	38714.8	7925.4	0				86.37
20PMB_HE.svs	3f5d8cb8-e4e9-4dca-86a2-e54a3d12351d	Annotation		Calibrator	Root object (Image)	Line	38690.2	8008.7	0				150.01
20PMB_HE.svs	5fc4c4b5-bc1f-4892-ac08-57cafd2d2549	Annotation		Epithelial thickness	Root object (Image)	Line	38606.2	8029.1	0				86.62
20PMB_HE.svs	a6bb8965-bbd1-4044-a939-74f9dfb46390	Annotation		Calibrator	Root object (Image)	Line	38581.3	8111.7	0				149.99
20PMB_HE.svs	ed226939-697a-4c56-93f2-3953209df269	Annotation		Epithelial thickness	Root object (Image)	Line	38495.4	8129.2	0				91.91
20PMB_HE.svs	b2543942-de04-4ed0-a554-d72af6b33c63	Annotation		Calibrator	Root object (Image)	Line	38472.1	8214.6	0				150
20PMB_HE.svs	d1089487-c38d-4e72-905a-98c7d4106823	Annotation		Epithelial thickness	Root object (Image)	Line	38390.4	8232	0				87.47
20PMB_HE.svs	cca72632-6a13-4596-bd94-15ab27d51128	Annotation		Calibrator	Root object (Image)	Line	38360.1	8314.1	0				150
20PMB_HE.svs	6c023a3f-a0a7-495b-a5e5-bc36b09a8b3d	Annotation		Epithelial thickness	Root object (Image)	Line	38275.7	8324.4	0				92.3
20PMB_HE.svs	a0d86faa-b71f-4872-913d-1623ae6684e8	Annotation		Calibrator	Root object (Image)	Line	38246.5	8412.1	0				150
20PMB_HE.svs	6e29f43c-6fdb-4d21-9b9b-addc634ce3b9	Annotation		Epithelial thickness	Root object (Image)	Line	38161.7	8426.7	0				90.89
20PMB_HE.svs	8b50b450-069e-4f3d-bd83-5af91ff89a8d	Annotation		Calibrator	Root object (Image)	Line	38136.1	8513.7	0				150.01
20PMB_HE.svs	23926d2f-5cb4-440a-9ce6-21b8bf2a597b	Annotation		Epithelial thickness	Root object (Image)	Line	38051.9	8532.2	0				89.55
20PMB_HE.svs	1125ba79-36cb-411e-947b-7b309902b7fc	Annotation		Calibrator	Root object (Image)	Line	38022	8610.8	0				150.01
20PMB_HE.svs	5a55b93f-f421-4758-af8e-763e1a935add	Annotation		Epithelial thickness	Root object (Image)	Line	37936.5	8623.3	0				83.4
20PMB_HE.svs	acb85278-c4a6-44f8-b8e1-6d50905cdd86	Annotation		Calibrator	Root object (Image)	Line	37904.3	8703.7	0				150
20PMB_HE.svs	1daefe9b-2ad9-4fa1-88ea-64bc7b92d0cb	Annotation		Epithelial thickness	Root object (Image)	Line	37820.3	8719.4	0				82.49
20PMB_HE.svs	8dd488d2-09ee-4e92-ac70-d3947e6e5922	Annotation		Calibrator	Root object (Image)	Line	37785.6	8795.1	0				150
20PMB_HE.svs	049c1b2e-71ff-45db-8c5e-179c4d4481d6	Annotation		Epithelial thickness	Root object (Image)	Line	37703.4	8805.9	0				78.83
20PMB_HE.svs	419c5f86-88b2-4d95-b0a8-696bf3b28fd4	Annotation		Calibrator	Root object (Image)	Line	37663.4	8882.3	0				150.01
20PMB_HE.svs	801ea731-f634-4b7d-ad00-4267dc0ccc2e	Annotation		Epithelial thickness	Root object (Image)	Line	37578.6	8889.6	0				85.78
20PMB_HE.svs	2707374e-c809-4c9b-a4ad-7a549bf93596	Annotation		Calibrator	Root object (Image)	Line	37539.2	8966.4	0				150
20PMB_HE.svs	871ced14-24ea-4388-85d8-006440aaa61e	Annotation		Epithelial thickness	Root object (Image)	Line	37455.1	8972.5	0				81.84
20PMB_HE.svs	f678240a-49d5-40f2-b1bc-4e8d2e2c0ab5	Annotation		Calibrator	Root object (Image)	Line	37409.4	9041.2	0				149.99
20PMB_HE.svs	afabc1c7-1ce4-4f92-a754-c8ecf2e82503	Annotation		Epithelial thickness	Root object (Image)	Line	37322.3	9039.9	0				80.71
20PMB_HE.svs	bfa7bb2f-817a-4264-b1d7-4a345f805ada	Annotation		Calibrator	Root object (Image)	Line	37280	9116.7	0				150.01
20PMB_HE.svs	4bf2a450-2292-46d2-b1d2-84e3d525cdd2	Annotation		Calibrator	Root object (Image)	Line	37197.1	9117.1	0				92.34
20PMB_HE.svs	e89cc265-b21c-4173-a8e3-dcc5663066a1	Annotation		Calibrator	Root object (Image)	Line	37147.9	9186.2	0				150.04
20PMB_HE.svs	7efcf87e-583a-41ca-aee0-045aa378decf	Annotation		Epithelial thickness	Root object (Image)	Line	37065.7	9187.3	0				58.6
20PMB_HE.svs	c6bf7b71-7396-4883-b598-de971847c1b0	Annotation		Calibrator	Root object (Image)	Line	37008.4	9241.2	0				150
20PMB_HE.svs	b36fe894-a3ad-43cb-9ce9-7cf5728fa5d5	Annotation		Epithelial thickness	Root object (Image)	Line	36926.3	9234.4	0				72.52
20PMB_HE.svs	e2483067-03a7-4784-9c35-5a80382885f7	Annotation		Calibrator	Root object (Image)	Line	36866.6	9289.8	0				150
20PMB_HE.svs	3d58b7a3-1e53-46e8-8c1c-e29313332102	Annotation		Epithelial thickness	Root object (Image)	Line	36782	9275.9	0				74.63
20PMB_HE.svs	b7c42324-5c55-4ae0-8f1a-c05f90556970	Annotation		Calibrator	Root object (Image)	Line	36723.2	9334.1	0				150.01
20PMB_HE.svs	85b138ef-16d4-453e-8ebf-f05b41679403	Annotation		Epithelial thickness	Root object (Image)	Line	36637.8	9316.1	0				86.92
20PMB_HE.svs	bb716ce6-2f11-4f46-8e81-fb133bd0ec1d	Annotation		Calibrator	Root object (Image)	Line	36578.4	9372.1	0				149.98
20PMB_HE.svs	130a6c64-b681-4eae-a435-91f7364a5c1e	Annotation		Epithelial thickness	Root object (Image)	Line	36496.8	9348.4	0				79.32
20PMB_HE.svs	3a5bb1a6-b014-4bb9-82cb-49c63cf652d8	Annotation		Calibrator	Root object (Image)	Line	36434.3	9412.4	0				150
20PMB_HE.svs	ae57f511-f20f-46fa-bf72-69a77b11284f	Annotation		Epithelial thickness	Root object (Image)	Line	36352.7	9391.1	0				95.94
20PMB_HE.svs	3d4a9d39-59d1-4c49-be22-cc98c7ce5f6a	Annotation		Calibrator	Root object (Image)	Line	36290.8	9455	0				150
20PMB_HE.svs	6d34c1c3-8a79-459b-b3b7-8bcea71878d7	Annotation		Epithelial thickness	Root object (Image)	Line	36203.8	9424	0				100.63
20PMB_HE.svs	55cacc82-a2a4-40dd-8b26-7203995f5ffe	Annotation		Calibrator	Root object (Image)	Line	36144.8	9489.6	0				150
20PMB_HE.svs	1c0a0478-669c-44e3-9f75-3290677567dd	Annotation		Epithelial thickness	Root object (Image)	Line	36059	9465.1	0				87.33
20PMB_HE.svs	47593029-cab4-4743-a684-9a49d9576fe8	Annotation		Calibrator	Root object (Image)	Line	35996.9	9510.9	0				150
20PMB_HE.svs	aa9655b4-d9f4-43a3-b35b-61e45a14a3d7	Annotation		Epithelial thickness	Root object (Image)	Line	35912.9	9476.2	0				79.66
20PMB_HE.svs	d9561a7b-4f07-41fd-972f-84e4b53d62be	Annotation		Calibrator	Root object (Image)	Line	35848.7	9532.3	0				150
20PMB_HE.svs	ea7cc7af-5212-47ff-b44e-e689f18215bc	Annotation		Epithelial thickness	Root object (Image)	Line	35765	9503	0				95.26
20PMB_HE.svs	7a012169-3d8e-41be-a7ef-4b0313bd7735	Annotation		Calibrator	Root object (Image)	Line	35701.4	9558.9	0				149.98
20PMB_HE.svs	cc780b94-0b5a-4528-88cc-a2728a0fd34f	Annotation		Epithelial thickness	Root object (Image)	Line	35622.1	9519.3	0				98.64
20PMB_HE.svs	76e0b97a-0bb1-4f23-a230-87c2765043b6	Annotation		Calibrator	Root object (Image)	Line	35553.1	9581.4	0				149.91
20PMB_HE.svs	a9ce846e-5ef1-45fb-9506-e6f127110510	Annotation		Epithelial thickness	Root object (Image)	Line	35469.1	9547.7	0				95.21
20PMB_HE.svs	082d9d64-9bcb-472a-9162-d3538b42309c	Annotation		Calibrator	Root object (Image)	Line	35405.2	9606.3	0				149.99
20PMB_HE.svs	75526f93-c35c-460a-93c4-86770aa19cae	Annotation		Epithelial thickness	Root object (Image)	Line	35325.2	9580	0				77.73
20PMB_HE.svs	417076c1-e6f2-4fdf-9c60-e84dc8350ad0	Annotation		Calibrator	Root object (Image)	Line	35256.2	9618.2	0				150
20PMB_HE.svs	f5ec1b9d-3cbd-4682-8806-b4d38a8af4bc	Annotation		Epithelial thickness	Root object (Image)	Line	35179.5	9582.8	0				70.43
20PMB_HE.svs	5fa031dd-0e62-4fce-8d8e-829b319b8247	Annotation		Calibrator	Root object (Image)	Line	35106.2	9615	0				149.99
20PMB_HE.svs	da9a4e65-0b42-485d-be09-d6357a133ce3	Annotation		Epithelial thickness	Root object (Image)	Line	35029.7	9579	0				66.14
20PMB_HE.svs	20052da6-9397-43c1-abbc-0a121ffe3476	Annotation		Calibrator	Root object (Image)	Line	34956.4	9606.7	0				150
20PMB_HE.svs	bcf41d92-3f2d-400c-b8ca-bcb78da36000	Annotation		Epithelial thickness	Root object (Image)	Line	34882.8	9564.2	0				74.28
20PMB_HE.svs	caeb6a38-34cf-4565-a7fd-d439fffa5e44	Annotation		Calibrator	Root object (Image)	Line	34806.7	9597.3	0				149.99
20PMB_HE.svs	da896055-a3c9-4abe-8117-5040182d8f77	Annotation		Epithelial thickness	Root object (Image)	Line	34732.5	9563.6	0				59
20PMB_HE.svs	f12bc6b9-aeff-42c7-8e86-365dff0c1a3e	Annotation		Calibrator	Root object (Image)	Line	34657.3	9584.1	0				150.01
20PMB_HE.svs	b0a9b9fb-da49-4d58-bfd6-ebdc1f8c8c52	Annotation		Epithelial thickness	Root object (Image)	Line	34582.2	9548.9	0				53.16
20PMB_HE.svs	3dd50665-7d32-4f92-9244-d51cd31e0829	Annotation		Calibrator	Root object (Image)	Line	34508	9580.4	0				150
20PMB_HE.svs	632e4f15-b4da-496b-8b34-cf94f7907ab0	Annotation		Epithelial thickness	Root object (Image)	Line	34437	9556.1	0				58.71
20PMB_HE.svs	1a7fafae-91b9-4ade-b50f-be7314b23f22	Annotation		Calibrator	Root object (Image)	Line	34358.3	9580	0				150
20PMB_HE.svs	44cb429a-7d20-4ae6-a497-a6e91e38d503	Annotation		Epithelial thickness	Root object (Image)	Line	34288	9542.8	0				64.44
20PMB_HE.svs	66b89f00-ede2-43bb-a7b7-bf745f1ee1dc	Annotation		Calibrator	Root object (Image)	Line	34211.3	9554.2	0				150.01
20PMB_HE.svs	823d7f15-6f23-4ad9-88a2-0cd8166b6a29	Annotation		Epithelial thickness	Root object (Image)	Line	34142.8	9508.6	0				50.66
20PMB_HE.svs	8be7f1d0-ea16-4dc6-98d3-50bf7def4d9e	Annotation		Calibrator	Root object (Image)	Line	34064.8	9543.9	0				149.99
20PMB_HE.svs	7103cd5c-058a-41e5-bf14-05b7939e49a3	Annotation		Epithelial thickness	Root object (Image)	Line	34003.6	9514.2	0				84.16
20PMB_HE.svs	976f18d5-4a28-45db-95d5-620d47db7626	Annotation		Calibrator	Root object (Image)	Line	33924.5	9518.3	0				150.01
20PMB_HE.svs	50a436b7-fcd9-486e-970d-ba22d730bab0	Annotation		Epithelial thickness	Root object (Image)	Line	33863.9	9448.4	0				69.03
20PMB_HE.svs	2f6653c8-7137-4099-a675-ee7687ea7227	Annotation		Calibrator	Root object (Image)	Line	33786.9	9460.4	0				150
20PMB_HE.svs	20f737c7-84c1-456c-bc9d-3dd9fb3c036e	Annotation		Epithelial thickness	Root object (Image)	Line	33721.8	9413.4	0				51.41
20PMB_HE.svs	4b4b6908-bac5-4f92-ae69-a28cf131bc29	Annotation		Calibrator	Root object (Image)	Line	33640.2	9439.4	0				150.01
20PMB_HE.svs	76ac4170-67ce-4d87-bd29-4bc6060c0284	Annotation		Epithelial thickness	Root object (Image)	Line	33579.4	9407.6	0				71.8
20PMB_HE.svs	a19e4586-0f1c-4502-986f-9705dcf8fb68	Annotation		Calibrator	Root object (Image)	Line	33497.2	9409.1	0				149.99
20PMB_HE.svs	054ab1a4-6d4a-4aad-b22e-31f8d94dc888	Annotation		Epithelial thickness	Root object (Image)	Line	33441.9	9342	0				76.26
20PMB_HE.svs	8d2b5090-e13c-48b0-a6e3-4105b46e4680	Annotation		Calibrator	Root object (Image)	Line	33354	9373.9	0				149.99
20PMB_HE.svs	6c7a913f-06c9-45a6-81ef-8f4196bbb385	Annotation		Epithelial thickness	Root object (Image)	Line	33283.7	9328.2	0				83.79
20PMB_HE.svs	7a083fe5-8e24-4e9c-b752-4a2282233baa	Annotation		Calibrator	Root object (Image)	Line	33205.4	9355.5	0				150.04
20PMB_HE.svs	8b91ad16-90e8-46d6-be09-a20ab17b7520	Annotation		Epithelial thickness	Root object (Image)	Line	33139.6	9312.4	0				59.77
20PMB_HE.svs	f58ed08b-7dd4-48ef-be7d-8341fafbee56	Annotation		Calibrator	Root object (Image)	Line	33063.4	9310.6	0				150.01
20PMB_HE.svs	d87718f7-901d-4a3c-bacc-f6938e105c66	Annotation		Epithelial thickness	Root object (Image)	Line	33004.4	9246	0				70.23
20PMB_HE.svs	8869295b-f631-444f-a327-39cd45ccf50c	Annotation		Calibrator	Root object (Image)	Line	32922	9262.6	0				150.01
20PMB_HE.svs	7fd65346-60c1-43ab-9a7f-97f832ee4fc9	Annotation		Epithelial thickness	Root object (Image)	Line	32864.7	9212.6	0				72.61
20PMB_HE.svs	f732eb4c-a04e-451a-bc6f-c74b8d2d3b06	Annotation		Calibrator	Root object (Image)	Line	32777.3	9223.2	0				149.98
20PMB_HE.svs	50dd673a-dafd-4a35-8cc6-118130afa340	Annotation		Epithelial thickness	Root object (Image)	Line	32716.9	9166.1	0				73.46
20PMB_HE.svs	f05b7b0e-1c04-4b0c-8008-af1c58b65a56	Annotation		Calibrator	Root object (Image)	Line	32638.9	9166.8	0				150
20PMB_HE.svs	270a205e-bf14-420f-9de3-bade0d742082	Annotation		Epithelial thickness	Root object (Image)	Line	32581.5	9105.5	0				57.51
20PMB_HE.svs	2b305f3f-8aa8-4de8-b0f8-5cac443d2caa	Annotation		Calibrator	Root object (Image)	Line	32503.4	9102.6	0				150
20PMB_HE.svs	71671476-b331-4e1f-9262-3bd3a6a6b921	Annotation		Epithelial thickness	Root object (Image)	Line	32448	9041.1	0				68.38
20PMB_HE.svs	bdd3b05a-67f1-4d46-b6a0-569270138b03	Annotation		Calibrator	Root object (Image)	Line	32372.2	9031.1	0				150.01
20PMB_HE.svs	3c1e82dd-fb4a-47f4-9e9c-8360bf7c6d0a	Annotation		Epithelial thickness	Root object (Image)	Line	32318.1	8960.7	0				60.22
20PMB_HE.svs	c415698b-d065-4e37-80cf-1efc485a7980	Annotation		Calibrator	Root object (Image)	Line	32237	8971	0				150
20PMB_HE.svs	0e148b56-5c4a-4c6e-a50b-3babccf0e6d6	Annotation		Epithelial thickness	Root object (Image)	Line	32174.6	8921.3	0				65.61
20PMB_HE.svs	5abe8f64-9d89-4aa0-a660-fd24d4fb18e9	Annotation		Calibrator	Root object (Image)	Line	32095.2	8923.5	0				149.99
20PMB_HE.svs	eb117cbe-ec45-4b9a-8780-d103e1a9a305	Annotation		Epithelial thickness	Root object (Image)	Line	32042.9	8863.2	0				71.05
20PMB_HE.svs	a908fa9c-40ca-4a5b-87b0-42c0978953b5	Annotation		Calibrator	Root object (Image)	Line	31967	8848.2	0				149.99
20PMB_HE.svs	9b52c613-7623-4c4a-9432-87f87079cfbd	Annotation		Epithelial thickness	Root object (Image)	Line	31918.2	8775.3	0				56.88
20PMB_HE.svs	1e1e629f-f024-4946-9684-0dae63d12b9f	Annotation		Calibrator	Root object (Image)	Line	31835.4	8783.3	0				150
20PMB_HE.svs	af495e64-3e84-4196-a485-a83c7f30df79	Annotation		Epithelial thickness	Root object (Image)	Line	31781.3	8728.5	0				81.26
20PMB_HE.svs	aa04dae9-897c-45aa-b8ac-4db2d0697dc0	Annotation		Calibrator	Root object (Image)	Line	31699.1	8724.8	0				150
20PMB_HE.svs	b8b9dbb2-bda9-476f-88d5-d03a0277388d	Annotation		Epithelial thickness	Root object (Image)	Line	31650.4	8650.6	0				75.26
20PMB_HE.svs	90043b6c-0bca-449d-bd30-467e1781e8a6	Annotation		Calibrator	Root object (Image)	Line	31568.2	8652.1	0				150
20PMB_HE.svs	f705599a-25dd-49d1-9cae-548c6e08e5cd	Annotation		Epithelial thickness	Root object (Image)	Line	31520.4	8582.7	0				82.43
20PMB_HE.svs	dd073fe7-debd-47c4-9003-525e61d7c189	Annotation		Calibrator	Root object (Image)	Line	31433	8587	0				150
20PMB_HE.svs	7de4384c-81e8-4bc8-9d59-ea062262e3d2	Annotation		Epithelial thickness	Root object (Image)	Line	31385.5	8519	0				82.71
20PMB_HE.svs	4ec463f3-4206-4bf4-8bd6-09857e381a99	Annotation		Calibrator	Root object (Image)	Line	31302.4	8513.9	0				150.01
20PMB_HE.svs	391593ea-681a-4436-90c2-fd2ea282d5be	Annotation		Epithelial thickness	Root object (Image)	Line	31262	8435.5	0				86.47
20PMB_HE.svs	83caa9c4-b57c-4cb3-b041-4efb2425576b	Annotation		Calibrator	Root object (Image)	Line	31177	8431.6	0				150.01
20PMB_HE.svs	b21709d3-8498-428b-85d9-604adf6ded87	Annotation		Epithelial thickness	Root object (Image)	Line	31133.4	8359.5	0				73.08
20PMB_HE.svs	8149b6f9-6bfe-4583-85d3-3be0e879c0d3	Annotation		Calibrator	Root object (Image)	Line	31047.6	8356	0				150.03
20PMB_HE.svs	a1fd8380-3cce-4004-915d-62c3eba40db9	Annotation		Epithelial thickness	Root object (Image)	Line	30999.5	8289.9	0				72.87
20PMB_HE.svs	78a1ef64-feb7-45ab-8d33-63c720a2d017	Annotation		Calibrator	Root object (Image)	Line	30917.9	8281	0				149.97
20PMB_HE.svs	9a9e9856-a515-4802-87d3-4f451375e277	Annotation		Epithelial thickness	Root object (Image)	Line	30879.4	8206.5	0				84.35
20PMB_HE.svs	be3e1aa3-bae8-405e-8987-b06aeb4a330b	Annotation		Calibrator	Root object (Image)	Line	30793	8197.9	0				150
20PMB_HE.svs	24f52325-66fd-4d14-b495-e392940f6d90	Annotation		Epithelial thickness	Root object (Image)	Line	30750.9	8123.2	0				75.03
20PMB_HE.svs	6cb1d313-91a3-4f6c-bfda-11e5acc2fbc4	Annotation		Calibrator	Root object (Image)	Line	30667.5	8115.9	0				150
20PMB_HE.svs	5ee0e243-9839-4967-833b-245835cb9fce	Annotation		Epithelial thickness	Root object (Image)	Line	30625.3	8046.5	0				74.19
20PMB_HE.svs	5ea21984-cf9e-4365-836f-86e4804fc201	Annotation		Calibrator	Root object (Image)	Line	30541.5	8034.6	0				150
20PMB_HE.svs	f1fe0075-00e9-45ee-9390-0f625652a706	Annotation		Epithelial thickness	Root object (Image)	Line	30498.4	7960.7	0				74.27
20PMB_HE.svs	ceddaa76-f36e-48ab-8b2f-76945e4d34f4	Annotation		Calibrator	Root object (Image)	Line	30418.6	7948.6	0				149.99
20PMB_HE.svs	b42ae71a-26ea-4d6f-8b64-90dba56ce48f	Annotation		Epithelial thickness	Root object (Image)	Line	30380.6	7873.2	0				77.56
20PMB_HE.svs	7d07da28-2e0a-4e12-8c5a-c9893ed79a7f	Annotation		Calibrator	Root object (Image)	Line	30297.3	7860.3	0				150
20PMB_HE.svs	e5e13c3b-2290-42f8-8098-7da4bb101c79	Annotation		Epithelial thickness	Root object (Image)	Line	30255.9	7789.9	0				64.54
20PMB_HE.svs	54b95e3f-e799-4cc2-ae6a-9396d40a9f56	Annotation		Calibrator	Root object (Image)	Line	30182.6	7764	0				150
20PMB_HE.svs	c40b09bf-3298-4735-ad0b-f99206807b29	Annotation		Epithelial thickness	Root object (Image)	Line	30145.7	7687.4	0				60.43
20PMB_HE.svs	d368d69b-4b48-4c2e-bafc-1f700a394aae	Annotation		Calibrator	Root object (Image)	Line	30066.1	7670.6	0				150.01
20PMB_HE.svs	18c8f290-21b7-4f98-885e-d375c5e59bc0	Annotation		Epithelial thickness	Root object (Image)	Line	30022.7	7600.8	0				68.01
20PMB_HE.svs	a8da7cf6-f2fd-4574-8fdf-021124d4496a	Annotation		Calibrator	Root object (Image)	Line	29944.6	7582.7	0				149.99
20PMB_HE.svs	014da13c-7fa7-4eda-9a3d-c96c911e61c2	Annotation		Epithelial thickness	Root object (Image)	Line	29902.4	7512.8	0				57.94
20PMB_HE.svs	70cbe4f7-0c15-460f-93ec-720456542305	Annotation		Calibrator	Root object (Image)	Line	29826.9	7489.8	0				150
20PMB_HE.svs	012dcf4a-ac2b-4395-aae7-d8a25429520e	Annotation		Epithelial thickness	Root object (Image)	Line	29787.9	7420.7	0				59.79
20PMB_HE.svs	7abfc3a0-3b6c-41d2-be10-eb59e313e638	Annotation		Calibrator	Root object (Image)	Line	29710.3	7395.3	0				150
20PMB_HE.svs	67728cb7-ca10-4110-8a61-e7361b9b0197	Annotation		Epithelial thickness	Root object (Image)	Line	29672.8	7328.2	0				55.92
20PMB_HE.svs	4acbc29b-cbc7-4e9e-b6f0-8dfdba74fc16	Annotation		Calibrator	Root object (Image)	Line	29593.3	7301.4	0				149.99
20PMB_HE.svs	a3d8c2cd-26e2-4649-86d9-973a454b91f2	Annotation		Epithelial thickness	Root object (Image)	Line	29555.9	7231.8	0				64.31
20PMB_HE.svs	3ee215f8-be0f-44cd-8292-32ba818f815c	Annotation		Calibrator	Root object (Image)	Line	29475.9	7208.1	0				150
20PMB_HE.svs	890366a7-5a94-48dc-8543-d41ebc0a25ee	Annotation		Epithelial thickness	Root object (Image)	Line	29442.1	7133.3	0				73.28
20PMB_HE.svs	4ea848bc-b50d-47d1-a0d4-3fcea2c873fb	Annotation		Calibrator	Root object (Image)	Line	29363	7109.4	0				150
20PMB_HE.svs	8c322634-afc5-4db4-a4f3-ff8d6e9197d4	Annotation		Epithelial thickness	Root object (Image)	Line	29332.6	7032.3	0				70.88
20PMB_HE.svs	d96851dc-7139-42a1-ad30-82d49fd9ac40	Annotation		Calibrator	Root object (Image)	Line	29250.9	7009.8	0				150
20PMB_HE.svs	802d787d-2986-48ab-b048-2831a500ca6b	Annotation		Epithelial thickness	Root object (Image)	Line	29218.5	6936.9	0				70.17
20PMB_HE.svs	bc37feb5-3ad6-46af-8c1d-60a7ed7d4524	Annotation		Calibrator	Root object (Image)	Line	29141.2	6907.7	0				150
20PMB_HE.svs	54034058-e98f-4ff7-b03c-592d892ba296	Annotation		Epithelial thickness	Root object (Image)	Line	29116.2	6827.2	0				76.31
20PMB_HE.svs	da897ef0-6cfe-4d39-8a60-4e4c7b3704cb	Annotation		Calibrator	Root object (Image)	Line	29037.8	6799.1	0				149.99
20PMB_HE.svs	73eaf91a-2cae-448e-926d-6a289b1abfba	Annotation		Epithelial thickness	Root object (Image)	Line	29019.2	6716.4	0				85.72
20PMB_HE.svs	e5a8bb21-f631-47b1-80df-4550a2f0f099	Annotation		Calibrator	Root object (Image)	Line	28937.2	6687.9	0				150
20PMB_HE.svs	5090b252-d794-4433-9046-d816737dc13b	Annotation		Epithelial thickness	Root object (Image)	Line	28919.2	6602.7	0				85.31
20PMB_HE.svs	b3d71104-d9ad-4496-bc12-2675679ffb34	Annotation		Calibrator	Root object (Image)	Line	28834	6579.1	0				150.01
20PMB_HE.svs	85cba4d5-3ed9-40ee-b32f-4e043d4326f4	Annotation		Epithelial thickness	Root object (Image)	Line	28809.3	6499.3	0				79.92
20PMB_HE.svs	498d6800-f2c3-435b-b439-1a89fff1580e	Annotation		Calibrator	Root object (Image)	Line	28732.5	6469	0				150
20PMB_HE.svs	b453b0e0-1ea1-4737-8323-f993558efafd	Annotation		Epithelial thickness	Root object (Image)	Line	28717.1	6383.9	0				84.63
20PMB_HE.svs	7c42004a-e427-4107-81fe-4373c65dba42	Annotation		Calibrator	Root object (Image)	Line	28642.2	6349.4	0				150
20PMB_HE.svs	86652f1a-6e48-41ba-88ea-7ec81f4d4ac1	Annotation		Epithelial thickness	Root object (Image)	Line	28633.4	6263.4	0				82.98
20PMB_HE.svs	a3205df4-2285-464a-80dd-40183b958f10	Annotation		Calibrator	Root object (Image)	Line	28564	6221.6	0				150
20PMB_HE.svs	999007cc-cebc-421e-b58c-a877f394bbdb	Annotation		Epithelial thickness	Root object (Image)	Line	28560.4	6135.6	0				75.66
20PMB_HE.svs	3fe0c382-e842-4279-bdf4-750199a1da05	Annotation		Calibrator	Root object (Image)	Line	28485.9	6093.8	0				150
20PMB_HE.svs	3d3e9acd-b471-42b7-ac36-d71d16b07f99	Annotation		Epithelial thickness	Root object (Image)	Line	28467.2	6007.6	0				68.06
20PMB_HE.svs	ad8fe26d-cc3e-4c33-b493-d9d429978fef	Annotation		Calibrator	Root object (Image)	Line	28395.1	5974.7	0				150.01
20PMB_HE.svs	58fc8440-17e0-467e-a531-dfc577faafb4	Annotation		Epithelial thickness	Root object (Image)	Line	28371.6	5900.4	0				60.17
20PMB_HE.svs	7a3fbd3d-998b-461b-b9e3-a73aadcd8516	Annotation		Calibrator	Root object (Image)	Line	28298.4	5860	0				149.99
20PMB_HE.svs	f02c7cb4-8fc2-418f-80b6-839048ae0b5a	Annotation		Epithelial thickness	Root object (Image)	Line	28274.1	5778.8	0				67.42
20PMB_HE.svs	5de5dddf-7755-494b-80b9-b16d05a38ffd	Annotation		Calibrator	Root object (Image)	Line	28203.2	5744.1	0				150.01
20PMB_HE.svs	81dd7d94-90e5-4611-9e57-dd169671f900	Annotation		Epithelial thickness	Root object (Image)	Line	28183.7	5664	0				69.8
20PMB_HE.svs	22b4d897-72de-4563-8493-282f2c03779c	Annotation		Calibrator	Root object (Image)	Line	28112.7	5624.5	0				150
20PMB_HE.svs	f5432f77-c671-4a79-b6e1-7e856aadf335	Annotation		Epithelial thickness	Root object (Image)	Line	28095.1	5543.8	0				64.97
20PMB_HE.svs	fa1debca-20b0-40e2-9463-b81645251d3e	Annotation		Calibrator	Root object (Image)	Line	28024.5	5503.2	0				150.01
20PMB_HE.svs	a07d1ab3-8d01-434c-aceb-5bcdee4a67a3	Annotation		Epithelial thickness	Root object (Image)	Line	28006.1	5424.3	0				64.54
20PMB_HE.svs	00a79639-c699-484c-a96b-17940773b1d9	Annotation		Calibrator	Root object (Image)	Line	27934.9	5382.8	0				150
20PMB_HE.svs	88d76d6f-c460-4612-ab1a-73503db39be2	Annotation		Epithelial thickness	Root object (Image)	Line	27913.3	5305.3	0				57.92
20PMB_HE.svs	19fc57b5-8dc7-4e3d-875d-8983ca924acc	Annotation		Stroma	Root object (Image)	Polygon	33915.8	8241	6813		1114964.1
20PMB_HE.svs	870e6c08-3b08-4e79-835f-f627a87c1b16	Annotation		Epithelium area	Root object (Image)	Polygon	33985.1	7733.2	8094		12871529	26507.7
21LMA_HE.svs	74fd0459-5cf4-4445-a2e9-6eed797b088e	Annotation		Epithelial thickness	Root object (Image)	Line	33122.1	2927.7	0				61.86
21LMA_HE.svs	628b9370-903b-4b56-8b8f-fcf946cf0e14	Annotation		Calibrator	Root object (Image)	Line	33203.6	2947.4	0				150
21LMA_HE.svs	4ae2232b-5cd2-4fb3-ac01-e08a3c1f5243	Annotation		Epithelial thickness	Root object (Image)	Line	33243.7	3018.3	0				69.9
21LMA_HE.svs	5d9036cc-651f-437f-a7af-6634a48c122f	Annotation		Calibrator	Root object (Image)	Line	33325.5	3034.3	0				149.98
21LMA_HE.svs	c84758a3-d257-48d0-99e6-2c2b6e604f85	Annotation		Epithelial thickness	Root object (Image)	Line	33364.2	3105.3	0				70.1
21LMA_HE.svs	5771d0af-958e-4740-8f57-a73b2cda32d3	Annotation		Calibrator	Root object (Image)	Line	33446.7	3122.7	0				150
21LMA_HE.svs	66ee393b-ba96-4015-b8a2-1ed9275f16b0	Annotation		Epithelial thickness	Root object (Image)	Line	33480.4	3199.1	0				83.14
21LMA_HE.svs	f77823a3-c75c-4f8c-88b1-d114fcdad8c3	Annotation		Calibrator	Root object (Image)	Line	33564.9	3215	0				150.01
21LMA_HE.svs	56d02e5d-11e5-4046-a595-832acf9e0c75	Annotation		Epithelial thickness	Root object (Image)	Line	33595.7	3294.8	0				83.99
21LMA_HE.svs	353b6442-8aa9-4e8e-921f-82e8a65650b7	Annotation		Calibrator	Root object (Image)	Line	33676.9	3314.7	0				150.01
21LMA_HE.svs	2e61e2e6-bd49-4576-9e03-0dac8e41ee56	Annotation		Epithelial thickness	Root object (Image)	Line	33704.2	3397.3	0				81.48
21LMA_HE.svs	16c056f2-3b65-4dc3-99d8-cd2fdc732096	Annotation		Calibrator	Root object (Image)	Line	33787.9	3415.6	0				150.03
21LMA_HE.svs	64715d19-e794-433c-9620-dcfe890fe021	Annotation		Epithelial thickness	Root object (Image)	Line	33818.6	3494.4	0				79.32
21LMA_HE.svs	a2bfe05d-063e-4a18-bfde-0ef95ea2df1f	Annotation		Calibrator	Root object (Image)	Line	33900.7	3514.5	0				150
21LMA_HE.svs	12ad3566-317b-438c-aa92-7ae41cf3bae0	Annotation		Epithelial thickness	Root object (Image)	Line	33929.2	3594.6	0				81.61
21LMA_HE.svs	98e42bdd-4683-449d-979a-c98766922e34	Annotation		Calibrator	Root object (Image)	Line	34011.8	3615.2	0				150
21LMA_HE.svs	68ecb36e-7650-4438-b743-91d931faf829	Annotation		Epithelial thickness	Root object (Image)	Line	34039.1	3697.2	0				83.57
21LMA_HE.svs	68116061-a9d1-4830-9776-b5cf1448b7c8	Annotation		Calibrator	Root object (Image)	Line	34118	3721.1	0				150
21LMA_HE.svs	72fcc8da-4689-41a7-b265-ab46501aa723	Annotation		Epithelial thickness	Root object (Image)	Line	34142.3	3804.1	0				77.13
21LMA_HE.svs	454bdcd1-aa5a-43aa-9f27-0f905f5038f2	Annotation		Calibrator	Root object (Image)	Line	34225	3825.9	0				150.01
21LMA_HE.svs	66b3bcc6-b8ca-499b-8259-15543ed9668d	Annotation		Epithelial thickness	Root object (Image)	Line	34252.6	3906.5	0				84.19
21LMA_HE.svs	6de8c187-e39d-4ee3-88ce-cb69c5924cab	Annotation		Calibrator	Root object (Image)	Line	34334.7	3928.3	0				150
21LMA_HE.svs	1a922109-499b-4fe6-9231-146e6a65c9e9	Annotation		Epithelial thickness	Root object (Image)	Line	34360.3	4009.2	0				79.48
21LMA_HE.svs	e554c64e-b67a-46ed-ae38-e128f20dada8	Annotation		Calibrator	Root object (Image)	Line	34439	4036.2	0				150.03
21LMA_HE.svs	c2f6be9b-88f5-44f7-b19d-749da7b9537d	Annotation		Epithelial thickness	Root object (Image)	Line	34459.9	4118.9	0				81.69
21LMA_HE.svs	338f1445-27f2-4fd8-802e-23bf7aaa775f	Annotation		Calibrator	Root object (Image)	Line	34544.6	4142.5	0				150
21LMA_HE.svs	6e462371-e15a-4857-ac4c-6e45626bfc20	Annotation		Epithelial thickness	Root object (Image)	Line	34569.4	4224.9	0				86.49
21LMA_HE.svs	3a403fd1-f90c-400f-bb62-acb7ab9649f0	Annotation		Calibrator	Root object (Image)	Line	34650.2	4248.9	0				150.01
21LMA_HE.svs	899ddbaa-7d72-44da-ac7c-411e97c00d04	Annotation		Epithelial thickness	Root object (Image)	Line	34669	4331.8	0				84.74
21LMA_HE.svs	b7648a71-89e0-473a-b287-f5941fa8c0e8	Annotation		Calibrator	Root object (Image)	Line	34753	4358.2	0				150.01
21LMA_HE.svs	5df22d87-9629-4909-bd7a-568d9c3c38eb	Annotation		Epithelial thickness	Root object (Image)	Line	34774.8	4440.6	0				82.45
21LMA_HE.svs	a8fe2f20-58d8-42f6-ab9f-52317d1280fd	Annotation		Calibrator	Root object (Image)	Line	34858.1	4465.2	0				149.99
21LMA_HE.svs	9c28bdde-99c8-44a2-bf15-b88507ff93a9	Annotation		Epithelial thickness	Root object (Image)	Line	34882.5	4547.8	0				82.71
21LMA_HE.svs	36b5c071-30e3-4b7d-b8aa-a5f3f68de0dd	Annotation		Calibrator	Root object (Image)	Line	34963.1	4572.3	0				150.01
21LMA_HE.svs	f7bf2d91-dfe4-4bf8-a323-abb21704975b	Annotation		Epithelial thickness	Root object (Image)	Line	34984.7	4657.8	0				87.08
21LMA_HE.svs	0b90b378-6dbe-4016-8dbe-edddde658231	Annotation		Calibrator	Root object (Image)	Line	35071.2	4676.1	0				150
21LMA_HE.svs	9842b58b-f791-4120-8f6f-0d38cbbfce88	Annotation		Epithelial thickness	Root object (Image)	Line	35098.5	4758	0				86.14
21LMA_HE.svs	9337b3b7-776a-42d3-991f-6c454c95139a	Annotation		Calibrator	Root object (Image)	Line	35181.8	4777.4	0				150
21LMA_HE.svs	3a90fdbd-5d99-4a47-aafd-e0e14f6cb378	Annotation		Epithelial thickness	Root object (Image)	Line	35206.6	4860.1	0				86.04
21LMA_HE.svs	22227196-0e2f-41ae-a4a4-3c6d619967ea	Annotation		Calibrator	Root object (Image)	Line	35293.8	4877.1	0				149.98
21LMA_HE.svs	ef7ee32a-7508-4f19-b820-bf203bce341f	Annotation		Epithelial thickness	Root object (Image)	Line	35323.1	4953.9	0				80.87
21LMA_HE.svs	c6501a09-67d5-40e8-8cb5-83a8d3b580d0	Annotation		Calibrator	Root object (Image)	Line	35402.5	4980	0				150
21LMA_HE.svs	12899e62-de89-49f5-95b2-5c6eb330e51b	Annotation		Epithelial thickness	Root object (Image)	Line	35425	5063.4	0				80.62
21LMA_HE.svs	2818f306-c05a-42ee-aee1-48a8e70768ac	Annotation		Calibrator	Root object (Image)	Line	35501.2	5093	0				150
21LMA_HE.svs	5bb7d283-8a57-4979-8f9e-e219c58e62ed	Annotation		Epithelial thickness	Root object (Image)	Line	35514	5176.6	0				86.45
21LMA_HE.svs	dc38f4b6-69d9-4a54-8b37-7e217f188c77	Annotation		Calibrator	Root object (Image)	Line	35593.7	5211.1	0				149.96
21LMA_HE.svs	16f7b2da-bac7-4b80-b950-5b49df366696	Annotation		Epithelial thickness	Root object (Image)	Line	35606.1	5298.4	0				84.9
21LMA_HE.svs	f33ddfbf-0182-433b-b229-5e183430f96f	Annotation		Calibrator	Root object (Image)	Line	35683.2	5331.3	0				150.01
21LMA_HE.svs	bd642104-8a03-42d2-a7b2-0fb552e21bf5	Annotation		Epithelial thickness	Root object (Image)	Line	35694.1	5418.4	0				86.26
21LMA_HE.svs	8e18d8bb-e684-46dd-8627-e2efe7b04fdb	Annotation		Calibrator	Root object (Image)	Line	35771.8	5452.5	0				149.99
21LMA_HE.svs	53680e45-7584-4320-9661-d7d0ba3805eb	Annotation		Epithelial thickness	Root object (Image)	Line	35780.7	5537.8	0				85.33
21LMA_HE.svs	584b8fba-6fa7-4d38-9473-cc4c496c3f6e	Annotation		Calibrator	Root object (Image)	Line	35860.1	5573.7	0				150
21LMA_HE.svs	f6b082c2-4252-445f-8db1-6294b0496772	Annotation		Epithelial thickness	Root object (Image)	Line	35870.7	5658.7	0				83.63
21LMA_HE.svs	938eded3-da8e-47bd-80d9-8de71e74bc0a	Annotation		Calibrator	Root object (Image)	Line	35952.2	5692	0				150
21LMA_HE.svs	787e1d31-d219-4292-9ff8-17c2420838f6	Annotation		Epithelial thickness	Root object (Image)	Line	35966.1	5775.5	0				84.4
21LMA_HE.svs	eb48a630-9258-48d8-837d-798751a34814	Annotation		Calibrator	Root object (Image)	Line	36046.5	5808.7	0				150.01
21LMA_HE.svs	e647818a-2ae2-481d-90bc-570daac6f610	Annotation		Epithelial thickness	Root object (Image)	Line	36058.7	5893.1	0				86.09
21LMA_HE.svs	9b57e145-0d0c-4003-8027-a41d5b4d240c	Annotation		Calibrator	Root object (Image)	Line	36139.2	5926.7	0				150.04
21LMA_HE.svs	184c5376-255b-4b13-bd61-996bdce63525	Annotation		Epithelial thickness	Root object (Image)	Line	36149.3	6011.9	0				88.69
21LMA_HE.svs	4c1dd28b-7655-465b-b208-b1f967df6c93	Annotation		Calibrator	Root object (Image)	Line	36227.6	6047.8	0				149.99
21LMA_HE.svs	84a67e4b-9862-4ad6-8af2-89bbdb995557	Annotation		Epithelial thickness	Root object (Image)	Line	36232.8	6134.2	0				88.9
21LMA_HE.svs	2864401e-2258-49ee-be9e-ebdef2cd6277	Annotation		Calibrator	Root object (Image)	Line	36312.2	6171.6	0				150.01
21LMA_HE.svs	a99e3c36-1246-42c9-8f8a-5dbfcf36ebe0	Annotation		Epithelial thickness	Root object (Image)	Line	36317	6258.6	0				90.24
21LMA_HE.svs	16cd20d3-7315-4e67-9f02-1d71c4392d8c	Annotation		Calibrator	Root object (Image)	Line	36401.1	6292.3	0				150
21LMA_HE.svs	aae648ed-9d3b-49d8-a1c1-b7d43e1b71e2	Annotation		Epithelial thickness	Root object (Image)	Line	36414.6	6374.7	0				81.56
21LMA_HE.svs	08bde61a-134c-4aee-83bc-96380c1f072e	Annotation		Calibrator	Root object (Image)	Line	36483.3	6417.1	0				150.01
21LMA_HE.svs	88c50686-f309-4c62-b01c-437b58e06141	Annotation		Epithelial thickness	Root object (Image)	Line	36483.6	6504.2	0				82.31
21LMA_HE.svs	3d8487f2-7f63-4f79-98ac-e571a8267bef	Annotation		Calibrator	Root object (Image)	Line	36559.8	6545.9	0				149.99
21LMA_HE.svs	06594e63-a873-4d77-94d5-de2c2726d190	Annotation		Epithelial thickness	Root object (Image)	Line	36566.5	6629.1	0				79.73
21LMA_HE.svs	b0b7a995-0674-4de7-9704-ac6951329baf	Annotation		Calibrator	Root object (Image)	Line	36635.6	6675.2	0				149.99
21LMA_HE.svs	98563b74-dc6d-4fe1-a922-bc3e3e26c2a5	Annotation		Epithelial thickness	Root object (Image)	Line	36634.8	6762.5	0				82.65
21LMA_HE.svs	0ce1a836-7d6b-4cf4-97fd-531008c77184	Annotation		Calibrator	Root object (Image)	Line	36710.9	6804.7	0				150
21LMA_HE.svs	32df5f65-70fa-4751-bc07-45218d60b0d0	Annotation		Epithelial thickness	Root object (Image)	Line	36717.3	6892.3	0				84.02
21LMA_HE.svs	07156a22-4d59-449f-a8a4-5090c5ae0098	Annotation		Calibrator	Root object (Image)	Line	36796.3	6928	0				150.03
21LMA_HE.svs	9ad743b3-debc-41b6-916f-b049320e7b60	Annotation		Epithelial thickness	Root object (Image)	Line	36805.6	7015.5	0				89.88
21LMA_HE.svs	a6bfa802-0857-4f1f-8ae7-15e119bf0e1d	Annotation		Calibrator	Root object (Image)	Line	36885.1	7048.9	0				150.01
21LMA_HE.svs	76384627-5c4a-4c89-9af4-1f564467c28a	Annotation		Epithelial thickness	Root object (Image)	Line	36892.3	7136.1	0				90.59
21LMA_HE.svs	54c63d64-9bf6-4fc8-bb29-5bff684d5eca	Annotation		Calibrator	Root object (Image)	Line	36975.2	7168.8	0				150.01
21LMA_HE.svs	e79c1437-14fc-47d1-9333-c3b735b3ae03	Annotation		Epithelial thickness	Root object (Image)	Line	36988	7254.6	0				85.37
21LMA_HE.svs	5e23a93c-2775-4964-b288-490ef49e37f9	Annotation		Calibrator	Root object (Image)	Line	37065.3	7288.6	0				149.99
21LMA_HE.svs	09391868-365f-4969-a0c0-58e559707b76	Annotation		Epithelial thickness	Root object (Image)	Line	37073.5	7372.1	0				84.89
21LMA_HE.svs	74e6d2f3-3ec8-45a5-b9f3-16a1c535b1fa	Annotation		Calibrator	Root object (Image)	Line	37145.9	7414.9	0				150.03
21LMA_HE.svs	c88d8d68-72ab-4fd8-8c02-b35bb490df8e	Annotation		Epithelial thickness	Root object (Image)	Line	37145.6	7499.1	0				82.54
21LMA_HE.svs	8e8914ea-0d33-4135-a8b3-59d5e7284563	Annotation		Calibrator	Root object (Image)	Line	37211	7549.8	0				149.99
21LMA_HE.svs	1655e09b-7edc-4bb9-a159-89933e2acbbc	Annotation		Epithelial thickness	Root object (Image)	Line	37204.3	7636.1	0				78.45
21LMA_HE.svs	a7a644c7-8e5e-4b35-928d-1241e5b4cb8a	Annotation		Calibrator	Root object (Image)	Line	37279.9	7682.3	0				150
21LMA_HE.svs	2289d612-43c6-43b7-9ca9-cb152eb3876f	Annotation		Epithelial thickness	Root object (Image)	Line	37284.5	7768.1	0				84.35
21LMA_HE.svs	0308df90-edde-4667-97f7-3092c145996c	Annotation		Calibrator	Root object (Image)	Line	37353.7	7812.7	0				150.01
21LMA_HE.svs	52cfa732-155f-4b41-b19c-8656e294a796	Annotation		Epithelial thickness	Root object (Image)	Line	37349.8	7898.6	0				84.05
21LMA_HE.svs	f06a140c-1e16-4a42-9a53-547bfc8d440f	Annotation		Calibrator	Root object (Image)	Line	37415.9	7949.1	0				150
21LMA_HE.svs	dfdbfb14-6930-440f-916d-38ea774e2117	Annotation		Epithelial thickness	Root object (Image)	Line	37407.2	8032.6	0				79.89
21LMA_HE.svs	3f4139a3-0583-4db2-be97-1080fce137c7	Annotation		Calibrator	Root object (Image)	Line	37468.7	8089.4	0				149.97
21LMA_HE.svs	557f349f-dbb7-4944-9e4b-1e71f31868f5	Annotation		Epithelial thickness	Root object (Image)	Line	37455.5	8174.6	0				79.78
21LMA_HE.svs	26718c26-08f8-4441-8af3-3474423077bb	Annotation		Calibrator	Root object (Image)	Line	37524.6	8228.3	0				150.01
21LMA_HE.svs	b84a3752-bc82-43e2-87fd-8e5471d5bc6e	Annotation		Epithelial thickness	Root object (Image)	Line	37517.6	8311.1	0				82.96
21LMA_HE.svs	d050607a-f968-4f64-a777-1eba8a045884	Annotation		Calibrator	Root object (Image)	Line	37589.8	8363.4	0				150
21LMA_HE.svs	43ba5d5f-c0b6-4604-8cfd-3f2fb58b9126	Annotation		Epithelial thickness	Root object (Image)	Line	37579.7	8446.1	0				92.31
21LMA_HE.svs	78742bea-cb5b-4886-bed3-21dc7351c3b9	Annotation		Calibrator	Root object (Image)	Line	37660	8496	0				150
21LMA_HE.svs	79db8024-4f85-49cb-b576-33502a25f253	Annotation		Epithelial thickness	Root object (Image)	Line	37659.8	8582.6	0				85.19
21LMA_HE.svs	130ac80b-f34c-4724-90f9-b905dfc5a26d	Annotation		Calibrator	Root object (Image)	Line	37730.7	8628.2	0				150
21LMA_HE.svs	3a2f25f6-2d5c-432b-80fc-f16e73532d98	Annotation		Epithelial thickness	Root object (Image)	Line	37727.6	8713.3	0				82.52
21LMA_HE.svs	6404eae3-f0ab-47e1-a195-e14b1be88e66	Annotation		Calibrator	Root object (Image)	Line	37792	8764.9	0				150
21LMA_HE.svs	7649bade-5bc7-4944-a73f-132d2a26a202	Annotation		Epithelial thickness	Root object (Image)	Line	37779.7	8853.7	0				88.04
21LMA_HE.svs	db19a323-ee9f-41c1-bc28-a784d3daacf5	Annotation		Calibrator	Root object (Image)	Line	37851.5	8902.6	0				149.98
21LMA_HE.svs	22db9bc7-f040-4a98-af7a-5eb3918bb3ad	Annotation		Epithelial thickness	Root object (Image)	Line	37846.8	8991.6	0				84.74
21LMA_HE.svs	bb41daa1-139f-4ef0-8435-667939d6e64d	Annotation		Calibrator	Root object (Image)	Line	37919.7	9036.1	0				150.05
21LMA_HE.svs	a479d90e-63ad-4691-b793-b0c235452924	Annotation		Epithelial thickness	Root object (Image)	Line	37918.5	9123.3	0				86.27
21LMA_HE.svs	b01db2f2-04b4-4936-b6e5-dbdad3a6f959	Annotation		Calibrator	Root object (Image)	Line	37990.5	9168.3	0				150.01
21LMA_HE.svs	c9f5da09-436d-432f-979c-ef2b3c99ec23	Annotation		Epithelial thickness	Root object (Image)	Line	37987.5	9256.3	0				86.73
21LMA_HE.svs	465c4a03-2fec-4e4e-a659-0123aa305c89	Annotation		Calibrator	Root object (Image)	Line	38054.8	9303.7	0				150.09
21LMA_HE.svs	d5b40ace-f43e-495b-9dce-40ecec307fa9	Annotation		Epithelial thickness	Root object (Image)	Line	38046.2	9387.6	0				82.06
21LMA_HE.svs	4e8a4a0a-2227-4b16-8e4e-03eeee9b8ba8	Annotation		Calibrator	Root object (Image)	Line	38114.9	9441.2	0				149.97
21LMA_HE.svs	93fba629-7c2d-41ef-a710-c4a7602d426a	Annotation		Epithelial thickness	Root object (Image)	Line	38108.9	9528.4	0				82.02
21LMA_HE.svs	544dfab1-954f-4210-8e60-51c7452f4320	Annotation		Calibrator	Root object (Image)	Line	38169.9	9580.6	0				150.02
21LMA_HE.svs	e20bea8d-1375-4307-a41f-066d09c6d609	Annotation		Epithelial thickness	Root object (Image)	Line	38157.5	9658.6	0				75.35
21LMA_HE.svs	e2c43d09-c55a-4885-8dcf-bc0420bb0a0c	Annotation		Calibrator	Root object (Image)	Line	38209.7	9724.9	0				149.98
21LMA_HE.svs	89a5acd0-91dd-4b0a-9267-a02e5c9a5244	Annotation		Epithelial thickness	Root object (Image)	Line	38184.4	9807.7	0				83.03
21LMA_HE.svs	488c6a0e-fb63-49fc-9557-c44bde8fe9d7	Annotation		Calibrator	Root object (Image)	Line	38240.9	9871.7	0				150.01
21LMA_HE.svs	02864e5b-5cc3-42e3-be6f-db87a9b2e841	Annotation		Epithelial thickness	Root object (Image)	Line	38219.3	9949.2	0				76.08
21LMA_HE.svs	03a736ba-9dc0-4910-af68-ad810dd82f2b	Annotation		Calibrator	Root object (Image)	Line	38266.7	10019.3	0				150.02
21LMA_HE.svs	35fb92bb-6649-409e-8f5f-89e9124d06f5	Annotation		Epithelial thickness	Root object (Image)	Line	38241	10101.2	0				72.47
21LMA_HE.svs	94fd0eaa-4ccd-42ca-9867-083364604342	Annotation		Calibrator	Root object (Image)	Line	38301.2	10164.5	0				150.01
21LMA_HE.svs	451d2d5c-4bde-4f30-99f4-7096199c8e6e	Annotation		Epithelial thickness	Root object (Image)	Line	38287.4	10246.4	0				79.99
21LMA_HE.svs	ca3cc781-a62b-49f3-9ced-6081dc6d7302	Annotation		Calibrator	Root object (Image)	Line	38349.7	10306.3	0				150.01
21LMA_HE.svs	ae1a0392-2bc9-4a2d-af5f-3bdd71bc9b18	Annotation		Epithelial thickness	Root object (Image)	Line	38339	10393	0				77.83
21LMA_HE.svs	5f353401-3aaa-4ea3-9936-5fc2915352b7	Annotation		Calibrator	Root object (Image)	Line	38395.3	10449.2	0				150
21LMA_HE.svs	514e91f7-317e-4b61-994f-4d035cdf920b	Annotation		Epithelial thickness	Root object (Image)	Line	38381.2	10532.2	0				73.24
21LMA_HE.svs	648eb0cd-1281-4548-8958-374e83276a67	Annotation		Calibrator	Root object (Image)	Line	38437.7	10593.1	0				150
21LMA_HE.svs	890254ba-cfa5-4f4e-8757-f3ede95f4b69	Annotation		Epithelial thickness	Root object (Image)	Line	38426.3	10678.4	0				71.26
21LMA_HE.svs	599de2fc-d4a6-4ae1-9ee4-28b1c8b7e13f	Annotation		Calibrator	Root object (Image)	Line	38478.1	10737.6	0				150.03
21LMA_HE.svs	dbbd642c-0673-47ec-8734-0cc448fc219a	Annotation		Epithelial thickness	Root object (Image)	Line	38457.1	10818.5	0				81.11
21LMA_HE.svs	5c64e846-f020-4ce2-be0e-a31ba1f89ee6	Annotation		Calibrator	Root object (Image)	Line	38509.7	10884.2	0				150.02
21LMA_HE.svs	efd0b378-f1c3-4ef2-a955-d2f24c7027e6	Annotation		Epithelial thickness	Root object (Image)	Line	38484.7	10964.6	0				76.68
21LMA_HE.svs	9bbf49dc-da03-4572-860b-36be9e9f21b3	Annotation		Calibrator	Root object (Image)	Line	38536.2	11031.9	0				150
21LMA_HE.svs	91dbb55f-3f76-4327-977a-b880e65daa66	Annotation		Epithelial thickness	Root object (Image)	Line	38513.8	11112.9	0				73.78
21LMA_HE.svs	7a3b7ec6-5515-4d68-9c68-a4a7628098f8	Annotation		Calibrator	Root object (Image)	Line	38564.3	11179.2	0				150
21LMA_HE.svs	55e74cc0-773b-41c6-b7d1-58bc9da7c30b	Annotation		Epithelial thickness	Root object (Image)	Line	38539.3	11260.5	0				80.07
21LMA_HE.svs	b96536ee-47fb-48af-aea1-5980090aef86	Annotation		Calibrator	Root object (Image)	Line	38590.7	11326.8	0				150.01
21LMA_HE.svs	442272c5-6e4b-4a46-88c0-74222f5f1e1c	Annotation		Epithelial thickness	Root object (Image)	Line	38564.4	11405.2	0				77.44
21LMA_HE.svs	c4346275-4511-44bb-916d-ba742e2e11f0	Annotation		Calibrator	Root object (Image)	Line	38610.6	11475.4	0				150
21LMA_HE.svs	6799542d-55e5-4b9c-950f-f6b2068ef5ff	Annotation		Epithelial thickness	Root object (Image)	Line	38582.1	11553.6	0				72.95
21LMA_HE.svs	ebaeb129-5554-4d70-a39c-bc707da7c062	Annotation		Calibrator	Root object (Image)	Line	38628.1	11624.4	0				150.01
21LMA_HE.svs	8afad623-d585-48d7-a4f9-617d8f967c73	Annotation		Epithelial thickness	Root object (Image)	Line	38598.2	11704.2	0				80.21
21LMA_HE.svs	e34efb28-59cd-4225-83fb-a63d252bcd96	Annotation		Calibrator	Root object (Image)	Line	38643.5	11773.6	0				150.05
21LMA_HE.svs	dc597c40-891b-4281-8e93-32d226d1bb98	Annotation		Epithelial thickness	Root object (Image)	Line	38613.3	11851.2	0				72.38
21LMA_HE.svs	c2fc0679-e482-445a-bd8a-b3d771d50519	Annotation		Calibrator	Root object (Image)	Line	38655.8	11923.1	0				150
21LMA_HE.svs	7c9a0d4d-a177-4880-9200-3cf3b647b342	Annotation		Epithelial thickness	Root object (Image)	Line	38625.7	12000.7	0				73.55
21LMA_HE.svs	524e7b18-7ef2-4bcf-a38d-e461613ad08c	Annotation		Calibrator	Root object (Image)	Line	38666.8	12072.6	0				149.99
21LMA_HE.svs	0fc884b1-4584-4b17-b6cd-73789d2d31e1	Annotation		Epithelial thickness	Root object (Image)	Line	38638.7	12147.5	0				65.21
21LMA_HE.svs	e053c961-d908-4766-b3c3-7a845f26b022	Annotation		Calibrator	Root object (Image)	Line	38668.3	12222.4	0				149.97
21LMA_HE.svs	c10d7288-a2b0-4d79-8e88-09aba772c7a9	Annotation		Epithelial thickness	Root object (Image)	Line	38630.1	12296.1	0				70.13
21LMA_HE.svs	86a61957-c081-4e63-8e4e-96a68a4050d9	Annotation		Calibrator	Root object (Image)	Line	38662	12372.3	0				149.99
21LMA_HE.svs	542f1ca2-6b99-4551-80cf-14742d3b5782	Annotation		Epithelial thickness	Root object (Image)	Line	38623.5	12444.7	0				70.86
21LMA_HE.svs	fcf2f1b3-47be-420b-a714-f04d19472c5c	Annotation		Calibrator	Root object (Image)	Line	38649.3	12521.6	0				150
21LMA_HE.svs	f5e20768-786e-4e5a-8cdf-e3a058af2738	Annotation		Epithelial thickness	Root object (Image)	Line	38606.2	12590.3	0				68.03
21LMA_HE.svs	c477a5e2-9c21-4603-9674-6816c5c7ac07	Annotation		Calibrator	Root object (Image)	Line	38627.3	12669.7	0				149.96
21LMA_HE.svs	1a7e79bc-f6a9-437e-b25e-1548768822ec	Annotation		Epithelial thickness	Root object (Image)	Line	38585.2	12740.5	0				59.15
21LMA_HE.svs	f71cedc5-f37b-4259-bb7e-e9aaf98588f9	Annotation		Calibrator	Root object (Image)	Line	38601.8	12817.5	0				150
21LMA_HE.svs	382e5baa-d65b-4090-ac66-1d288ed10f4e	Annotation		Epithelial thickness	Root object (Image)	Line	38557.8	12885.3	0				63.46
21LMA_HE.svs	52fa5af4-a4d6-4b9d-866d-c5a5962b8dd7	Annotation		Calibrator	Root object (Image)	Line	38570.2	12964	0				150.01
21LMA_HE.svs	438d37a8-6d95-4f1d-be90-93b3d9c08359	Annotation		Epithelial thickness	Root object (Image)	Line	38522.4	13030.8	0				59.29
21LMA_HE.svs	43963a36-0ba7-4b9a-a8c8-ec64892b603d	Annotation		Calibrator	Root object (Image)	Line	38528.3	13107.9	0				149.99
21LMA_HE.svs	d86b6aab-b641-4091-ac19-67373b3b8c82	Annotation		Epithelial thickness	Root object (Image)	Line	38481.3	13169.7	0				51.36
21LMA_HE.svs	2c9303d8-2d42-4928-8768-3aecfa9a5b7b	Annotation		Calibrator	Root object (Image)	Line	38469.9	13245.5	0				150
21LMA_HE.svs	a3a74bff-77f9-42a8-ac06-e393cd23fc43	Annotation		Epithelial thickness	Root object (Image)	Line	38412.7	13297	0				52.62
21LMA_HE.svs	73859ef3-cb2a-420c-9382-ac9ed6d168ff	Annotation		Calibrator	Root object (Image)	Line	38389.9	13371.9	0				150.07
21LMA_HE.svs	1a7abc36-41cb-4ebc-a349-cc9bf5d47357	Annotation		Epithelial thickness	Root object (Image)	Line	38323.3	13413.9	0				57.33
21LMA_HE.svs	ca8fe922-6562-46c0-b6ad-0f63bf26d831	Annotation		Epithelium area	Root object (Image)	Polygon	36684.2	7620.7	4730		1043312.8	24989.6
21LMA_HE.svs	7adf6e82-4171-49ff-add4-649073df6c36	Annotation		Stroma	Root object (Image)	Polygon	36231.2	7886.4	3439		7547626	24591.7
21LMB_HE.svs	29c3ac46-f687-4d0a-ade8-626ead227868	Annotation		Epithelial thickness	Root object (Image)	Line	27359.3	9963.3	0				58.58
21LMB_HE.svs	669818f6-5f08-4b5c-9e0e-c776ece69657	Annotation		Calibrator	Root object (Image)	Line	27328.6	10037.1	0				150.01
21LMB_HE.svs	beb8075e-2c98-4ae2-9fe1-0ecf2ddd511a	Annotation		Epithelial thickness	Root object (Image)	Line	27255.6	10071	0				57.62
21LMB_HE.svs	37f5656d-373c-4e34-9d58-b3243132cf5c	Annotation		Calibrator	Root object (Image)	Line	27226.8	10147.2	0				150.01
21LMB_HE.svs	4d49ccf1-d679-4c37-b9fe-03ec1f572ca4	Annotation		Epithelial thickness	Root object (Image)	Line	27159.5	10182	0				55.86
21LMB_HE.svs	9dd9ab8f-c3a5-4074-b05e-8e6b9ccc722f	Annotation		Calibrator	Root object (Image)	Line	27122.1	10254.3	0				150
21LMB_HE.svs	167d4408-038b-45b3-904e-b3eae56bb8d6	Annotation		Epithelial thickness	Root object (Image)	Line	27049.6	10281.4	0				58.49
21LMB_HE.svs	a6cc940f-b914-4550-928b-428ac08e328d	Annotation		Calibrator	Root object (Image)	Line	27009.7	10353.6	0				149.98
21LMB_HE.svs	cad11879-9c6d-4706-a262-7cd7bbf36006	Annotation		Epithelial thickness	Root object (Image)	Line	26934.9	10378.5	0				58.91
21LMB_HE.svs	4c69b93e-b810-4f91-a5fd-8619b757987d	Annotation		Calibrator	Root object (Image)	Line	26893.3	10448.2	0				150
21LMB_HE.svs	c5207909-67b4-4743-bb4e-7fd73cdf6693	Annotation		Epithelial thickness	Root object (Image)	Line	26817.8	10463.5	0				69.64
21LMB_HE.svs	fb9d59b9-5287-4d47-b2da-6c7ceaf70702	Annotation		Calibrator	Root object (Image)	Line	26771	10534.7	0				150.02
21LMB_HE.svs	bcc087e1-6366-4080-927a-36750e629563	Annotation		Epithelial thickness	Root object (Image)	Line	26690.6	10545.4	0				68.72
21LMB_HE.svs	0389cacd-039d-40a0-9a57-74233179f476	Annotation		Calibrator	Root object (Image)	Line	26642.8	10612.6	0				150.01
21LMB_HE.svs	f866fd72-a228-4efa-ada6-f7e0791e9c13	Annotation		Epithelial thickness	Root object (Image)	Line	26563	10619.4	0				68.35
21LMB_HE.svs	3229246b-bf28-4ee0-96dc-2ac5dfd2b1cc	Annotation		Calibrator	Root object (Image)	Line	26510.4	10682.8	0				150.01
21LMB_HE.svs	f9844167-3493-4151-a54e-32c29aaca6a6	Annotation		Epithelial thickness	Root object (Image)	Line	26428.8	10687.6	0				62.62
21LMB_HE.svs	40b552d1-6d34-4e33-8f75-8a261bd5ff1b	Annotation		Calibrator	Root object (Image)	Line	26375.6	10748.7	0				150
21LMB_HE.svs	4f1d31f8-79e2-4b67-a427-d98101663f65	Annotation		Epithelial thickness	Root object (Image)	Line	26294.8	10746.3	0				76.03
21LMB_HE.svs	c8145e39-8cd0-4631-aa5c-51e0d65f5bbd	Annotation		Calibrator	Root object (Image)	Line	26239.7	10812.1	0				150.01
21LMB_HE.svs	b09c76c3-5a19-4ebb-97b2-455a31607bbc	Annotation		Epithelial thickness	Root object (Image)	Line	26157.7	10810.6	0				69
21LMB_HE.svs	c6f1ef07-fe59-4204-bf97-a1b74f4955dc	Annotation		Calibrator	Root object (Image)	Line	26101.2	10869.6	0				149.99
21LMB_HE.svs	7859d06f-b559-4a07-a79e-3df50d05d6f2	Annotation		Epithelial thickness	Root object (Image)	Line	26019.6	10865	0				67.8
21LMB_HE.svs	f1bbcc54-7b62-4f13-9625-10fd42184039	Annotation		Calibrator	Root object (Image)	Line	25961	10922.9	0				150.04
21LMB_HE.svs	2ea1d928-a91e-443f-b70d-3e9f1f03025a	Annotation		Epithelial thickness	Root object (Image)	Line	25879.5	10913.5	0				74.55
21LMB_HE.svs	4704c1b3-c454-47fe-9ad4-4bfb98383b8e	Annotation		Calibrator	Root object (Image)	Line	25818.7	10970.3	0				150.02
21LMB_HE.svs	7c63bca7-0e90-44b8-90b3-b0d7902c3bfa	Annotation		Epithelial thickness	Root object (Image)	Line	25736.8	10954.5	0				77.58
21LMB_HE.svs	21106423-d32d-43e8-997d-b296fce8ec63	Annotation		Calibrator	Root object (Image)	Line	25675.7	11015.4	0				149.98
21LMB_HE.svs	81ed44ec-75ff-4d1c-baad-2c8fe0cf60d2	Annotation		Epithelial thickness	Root object (Image)	Line	25592.2	11004.7	0				73.63
21LMB_HE.svs	301afbde-b3ea-469f-bb1f-edc5a9d5a202	Annotation		Calibrator	Root object (Image)	Line	25535.2	11068	0				150.04
21LMB_HE.svs	966289f5-0011-45c2-928f-fe8633a61813	Annotation		Epithelial thickness	Root object (Image)	Line	25451.9	11062.2	0				74.86
21LMB_HE.svs	dc00c6fb-81cc-4388-b22d-cce0f3ab4110	Annotation		Calibrator	Root object (Image)	Line	25396.6	11125.5	0				150
21LMB_HE.svs	2d79e618-f1a3-4430-8949-ba22edbd16ae	Annotation		Epithelial thickness	Root object (Image)	Line	25315.6	11116.7	0				78.32
21LMB_HE.svs	8005e1e9-06da-496b-b0de-0705e8f1c72d	Annotation		Calibrator	Root object (Image)	Line	25256.1	11177.4	0				150
21LMB_HE.svs	9f354d79-03f3-496c-9dec-b854d9ffc357	Annotation		Epithelial thickness	Root object (Image)	Line	25172.7	11163.7	0				77.98
21LMB_HE.svs	69ac447d-fcfb-4f35-a612-a9804385ecc4	Annotation		Calibrator	Root object (Image)	Line	25113	11222.6	0				150.03
21LMB_HE.svs	ee521c40-71b0-4101-92c3-6d41bb5ee937	Annotation		Epithelial thickness	Root object (Image)	Line	25031.6	11208.3	0				74.89
21LMB_HE.svs	f390f93b-6aff-48bc-a520-f63a88fb1ec2	Annotation		Calibrator	Root object (Image)	Line	24968.2	11261.4	0				150.02
21LMB_HE.svs	293b0534-4e1b-417c-b6c8-359768b258be	Annotation		Epithelial thickness	Root object (Image)	Line	24885.9	11240.7	0				76.45
21LMB_HE.svs	d3556f24-98c9-4624-9964-1d92aee26e72	Annotation		Calibrator	Root object (Image)	Line	24820.9	11289.5	0				150.04
21LMB_HE.svs	3889800e-06c7-4006-8e36-9936c6a3ef10	Annotation		Epithelial thickness	Root object (Image)	Line	24739.9	11262.1	0				79.8
21LMB_HE.svs	7af94223-820c-4131-b6fc-545d9f664479	Annotation		Calibrator	Root object (Image)	Line	24672.3	11310.5	0				150
21LMB_HE.svs	d8f562e0-ee9f-4814-aa4d-afaf0af6e22c	Annotation		Epithelial thickness	Root object (Image)	Line	24592.9	11281.2	0				77.49
21LMB_HE.svs	ca91b234-2d2d-46e1-9c87-0abc48dbadf6	Annotation		Calibrator	Root object (Image)	Line	24524	11332.5	0				150
21LMB_HE.svs	2405e9ef-97da-47c8-b2ff-0ea48f962115	Annotation		Epithelial thickness	Root object (Image)	Line	24444	11309.3	0				73.53
21LMB_HE.svs	8407f9c7-fc21-4150-8ae5-02c0bb463bae	Annotation		Calibrator	Root object (Image)	Line	24376.7	11361	0				150.03
21LMB_HE.svs	6c290be0-2bd6-45f5-bea7-6a8cee49504e	Annotation		Epithelial thickness	Root object (Image)	Line	24294.3	11338.2	0				78.58
21LMB_HE.svs	4f39d755-e671-48e6-869e-592761e237e4	Annotation		Calibrator	Root object (Image)	Line	24230.9	11395.9	0				149.99
21LMB_HE.svs	434a9c11-a6e9-4c26-a0e6-ee09267dac8c	Annotation		Epithelial thickness	Root object (Image)	Line	24148.3	11378.7	0				76.08
21LMB_HE.svs	e1f0cd85-d2ee-4eb4-a5db-4f235274b990	Annotation		Calibrator	Root object (Image)	Line	24084.1	11425	0				149.96
21LMB_HE.svs	fefedb92-c5ae-47a8-a63f-58bbbb4d48d5	Annotation		Epithelial thickness	Root object (Image)	Line	24006.1	11395	0				79.6
21LMB_HE.svs	10609391-0f17-421c-b2aa-2e3df9cf08bc	Annotation		Calibrator	Root object (Image)	Line	23935	11440.6	0				150.01
21LMB_HE.svs	dc73594c-7579-494e-ab73-6e9b83f724d0	Annotation		Epithelial thickness	Root object (Image)	Line	23856.1	11411.3	0				70.99
21LMB_HE.svs	b7cb93be-6cfd-4322-aad7-cfb8045e81bb	Annotation		Calibrator	Root object (Image)	Line	23785.8	11456	0				150.05
21LMB_HE.svs	866c211f-924e-4e66-bad7-e7d9b537fade	Annotation		Epithelial thickness	Root object (Image)	Line	23707.7	11424.2	0				82.57
21LMB_HE.svs	f092a9a8-88c9-4df3-975b-4e38492c8ccf	Annotation		Calibrator	Root object (Image)	Line	23636.6	11470.9	0				150.01
21LMB_HE.svs	14063249-d718-4de6-ac1e-babd415a5f53	Annotation		Epithelial thickness	Root object (Image)	Line	23562.6	11441.6	0				69.97
21LMB_HE.svs	f26c7d91-02ee-44a4-9bea-17630f3a62a1	Annotation		Calibrator	Root object (Image)	Line	23487	11481.3	0				149.97
21LMB_HE.svs	a47c688c-25ef-45d7-b0a7-1993a15728b5	Annotation		Epithelial thickness	Root object (Image)	Line	23410.5	11447.4	0				77.4
21LMB_HE.svs	416bfc13-5873-4701-91e8-1c4f84bb5f1f	Annotation		Calibrator	Root object (Image)	Line	23337.4	11481	0				150.01
21LMB_HE.svs	a21ce3ee-4af4-424e-be0b-b51a9ee28965	Annotation		Epithelial thickness	Root object (Image)	Line	23265.8	11436.2	0				79.86
21LMB_HE.svs	2a40c46b-8016-4c7d-8269-bd1cbe2f2e09	Annotation		Calibrator	Root object (Image)	Line	23188.2	11467.6	0				150.01
21LMB_HE.svs	f019b2b4-35a4-44b4-8f78-01e6199be2a3	Annotation		Epithelial thickness	Root object (Image)	Line	23118.2	11421.4	0				76.46
21LMB_HE.svs	3e6c60e2-04a1-4eda-98f4-de64d2bc6a7a	Annotation		Calibrator	Root object (Image)	Line	23039.4	11448.4	0				149.99
21LMB_HE.svs	9743c613-d8f2-4c02-bacc-cec3ca6d9857	Annotation		Epithelial thickness	Root object (Image)	Line	22971.2	11396.9	0				82.03
21LMB_HE.svs	c5c4b259-a443-4cda-a95a-d35117b6314a	Annotation		Calibrator	Root object (Image)	Line	22890.8	11428	0				150.05
21LMB_HE.svs	64c9abbe-20ba-416a-adda-d54426b3deb3	Annotation		Epithelial thickness	Root object (Image)	Line	22822.6	11380.2	0				77.63
21LMB_HE.svs	9dc45232-78f1-4b67-a001-fb56ecbc565f	Annotation		Calibrator	Root object (Image)	Line	22742.4	11406	0				149.99
21LMB_HE.svs	b0e57254-27cd-4768-b111-34a73722910b	Annotation		Epithelial thickness	Root object (Image)	Line	22673.4	11354.6	0				78.32
21LMB_HE.svs	b8b2add8-e3c9-40f3-bd2d-3191dff16a2c	Annotation		Calibrator	Root object (Image)	Line	22594	11384.9	0				150.01
21LMB_HE.svs	9baec8ed-0b85-452f-8f39-a110fb7925cd	Annotation		Epithelial thickness	Root object (Image)	Line	22523.3	11336	0				80.99
21LMB_HE.svs	6cfa0d7f-b2db-4e76-9835-e683d27ab0e0	Annotation		Calibrator	Root object (Image)	Line	22445.3	11365.1	0				150.01
21LMB_HE.svs	05955739-cdd3-4663-95b8-7bd81e8e32d3	Annotation		Epithelial thickness	Root object (Image)	Line	22374.3	11313.6	0				80.57
21LMB_HE.svs	7f93f395-eed7-4e6f-9d67-0dad9f0e4bf2	Annotation		Calibrator	Root object (Image)	Line	22296.3	11350.1	0				150.03
21LMB_HE.svs	c33eaf68-eca1-424b-982e-5dfd6004616f	Annotation		Epithelial thickness	Root object (Image)	Line	22222.6	11304.4	0				84.19
21LMB_HE.svs	e0ff6547-e82f-455f-a0f7-ac2d89909a97	Annotation		Calibrator	Root object (Image)	Line	22146.6	11351.3	0				150
21LMB_HE.svs	c1ccc4e2-b6fe-402f-8d23-4940059894e0	Annotation		Epithelial thickness	Root object (Image)	Line	22069.3	11311.8	0				88.96
21LMB_HE.svs	7e6cb43d-a84e-4c7f-aaeb-d218c8e9a98b	Annotation		Calibrator	Root object (Image)	Line	21996.8	11358.3	0				149.99
21LMB_HE.svs	4bb4d08f-6bfe-4e39-97a6-382366bdef52	Annotation		Epithelial thickness	Root object (Image)	Line	21920.6	11321.7	0				77.78
21LMB_HE.svs	18c995dd-9e72-4d50-9462-42c24b7b036f	Annotation		Calibrator	Root object (Image)	Line	21847.3	11351.3	0				150.05
21LMB_HE.svs	1e245864-621b-45c7-8f88-bd723b3e01a2	Annotation		Epithelial thickness	Root object (Image)	Line	21779.9	11302.1	0				81.24
21LMB_HE.svs	ca2e9284-3ca9-497f-a0d8-8d9d4243719f	Annotation		Calibrator	Root object (Image)	Line	21698.8	11330.4	0				150.02
21LMB_HE.svs	6112b6aa-5b7f-46d7-9f4a-c0e9143b5b47	Annotation		Epithelial thickness	Root object (Image)	Line	21633.4	11276.3	0				86.62
21LMB_HE.svs	968f54dd-5746-46d4-b567-ad7b7d7b875a	Annotation		Calibrator	Root object (Image)	Line	21552.4	11298.9	0				149.99
21LMB_HE.svs	c216d6e7-4119-4fa4-8f6e-3e496ff48af5	Annotation		Epithelial thickness	Root object (Image)	Line	21491.8	11239.4	0				82.81
21LMB_HE.svs	60184c0d-cff8-4b21-ba48-0952b77d7a2d	Annotation		Calibrator	Root object (Image)	Line	21410.5	11250.6	0				150.05
21LMB_HE.svs	3c086dca-8fd7-49f3-829f-26088a5189a5	Annotation		Epithelial thickness	Root object (Image)	Line	21353.8	11181.1	0				86.34
21LMB_HE.svs	7ed6e356-19f5-43d3-9c5d-2034648b061c	Annotation		Calibrator	Root object (Image)	Line	21269	11201.5	0				149.98
21LMB_HE.svs	b2718993-831f-4c35-98be-663aebbd409c	Annotation		Epithelial thickness	Root object (Image)	Line	21206.3	11139.1	0				85.04
21LMB_HE.svs	a5485b03-b4fd-4199-946a-b0429c4be1af	Annotation		Calibrator	Root object (Image)	Line	21123.1	11167.3	0				149.99
21LMB_HE.svs	15f8f943-b17d-4065-8352-ce05c350a967	Annotation		Epithelial thickness	Root object (Image)	Line	21057.8	11115.6	0				78.6
21LMB_HE.svs	bf8a92ca-396f-4483-bc87-21923fb04c66	Annotation		Calibrator	Root object (Image)	Line	20975.6	11140.4	0				150
21LMB_HE.svs	36387f6e-6023-42ae-9aa6-c6ae4dc1fbb5	Annotation		Epithelial thickness	Root object (Image)	Line	20908.5	11087.3	0				80.14
21LMB_HE.svs	c7f1b7ae-72b7-4c93-a755-d37d9000e72c	Annotation		Calibrator	Root object (Image)	Line	20827.1	11120.4	0				150
21LMB_HE.svs	14219c01-3a03-4971-a616-7de3b99b90e3	Annotation		Epithelial thickness	Root object (Image)	Line	20758.9	11073.5	0				81.75
21LMB_HE.svs	59f9ec4c-9bad-407c-be93-c3145d25d833	Annotation		Calibrator	Root object (Image)	Line	20678.7	11100	0				150.04
21LMB_HE.svs	83edac18-db55-4a47-9931-c7b58cc61bfc	Annotation		Epithelial thickness	Root object (Image)	Line	20612.1	11047.8	0				77.97
21LMB_HE.svs	b60fdd94-712d-4a69-b5cc-01acf8e34ce1	Annotation		Calibrator	Root object (Image)	Line	20531.8	11069.3	0				150
21LMB_HE.svs	76a11c7a-8248-48c8-b77c-fa0d13924aec	Annotation		Epithelial thickness	Root object (Image)	Line	20467.9	11011.5	0				84.28
21LMB_HE.svs	8a916913-1b29-422a-8559-fb43df02bba5	Annotation		Calibrator	Root object (Image)	Line	20385.9	11034.7	0				150.01
21LMB_HE.svs	d0b6cb50-bd80-4aa0-ba74-0996e752e94d	Annotation		Epithelial thickness	Root object (Image)	Line	20323.3	10976.2	0				83.79
21LMB_HE.svs	099dded3-3d7a-4b69-a872-4e696bef2eac	Annotation		Calibrator	Root object (Image)	Line	20241.5	10994.6	0				150.01
21LMB_HE.svs	6a729356-75e0-4b5b-8331-929bfe10f09f	Annotation		Epithelial thickness	Root object (Image)	Line	20184.7	10935.4	0				79.35
21LMB_HE.svs	64e7859f-8662-4f91-84b0-cdbf0cd2e1f3	Annotation		Calibrator	Root object (Image)	Line	20099.2	10947.2	0				150
21LMB_HE.svs	c4020a0d-fa9b-464f-b97d-e7556fb939fd	Annotation		Epithelial thickness	Root object (Image)	Line	20041.8	10881	0				86.71
21LMB_HE.svs	db22d9e7-3b63-4fa7-b71b-ba8de4090f08	Annotation		Calibrator	Root object (Image)	Line	19956.9	10899.8	0				150
21LMB_HE.svs	1c1d0e23-3899-4590-b285-0ba01acf3c59	Annotation		Epithelial thickness	Root object (Image)	Line	19896.1	10836.6	0				84.39
21LMB_HE.svs	fd1025df-ae65-4d98-8c81-eba196b976b6	Annotation		Calibrator	Root object (Image)	Line	19812	10861.4	0				150.02
21LMB_HE.svs	88dbba9e-498b-4fd2-93d2-b611cbe0fa2b	Annotation		Epithelial thickness	Root object (Image)	Line	19746.3	10803.8	0				84.54
21LMB_HE.svs	d797103a-d12f-4f14-819f-c9a40a7253e8	Annotation		Calibrator	Root object (Image)	Line	19666.5	10825.2	0				150.06
21LMB_HE.svs	ee0b7a27-d5ae-483b-b44a-4b96fe2e8dc7	Annotation		Epithelial thickness	Root object (Image)	Line	19605.2	10765.2	0				82.77
21LMB_HE.svs	07c113e8-2092-465a-9b69-ce2137d4598a	Annotation		Calibrator	Root object (Image)	Line	19521.9	10785	0				150
21LMB_HE.svs	923fe47d-ed1b-461f-b45c-6505747ec542	Annotation		Epithelial thickness	Root object (Image)	Line	19463.7	10728.5	0				78.1
21LMB_HE.svs	d2ed234e-5a56-47da-a95a-b6c676659546	Annotation		Calibrator	Root object (Image)	Line	19378.9	10740	0				150.02
21LMB_HE.svs	42109f15-4e6b-43de-ad36-579430a65ac5	Annotation		Epithelial thickness	Root object (Image)	Line	19322.9	10676	0				82.8
21LMB_HE.svs	d90f4236-4408-4b28-b455-b7bd59365470	Annotation		Calibrator	Root object (Image)	Line	19239.1	10685.8	0				150.02
21LMB_HE.svs	473abe9e-d348-41b4-8302-85ff17c8ea2a	Annotation		Epithelial thickness	Root object (Image)	Line	19183.4	10619.9	0				78.55
21LMB_HE.svs	9828acd8-7b33-4d1b-8a26-a16d33d45a5a	Annotation		Calibrator	Root object (Image)	Line	19100	10629.6	0				149.99
21LMB_HE.svs	97dd4520-8936-4c7d-b909-373e464d4d6b	Annotation		Epithelial thickness	Root object (Image)	Line	19044.5	10563.5	0				82.71
21LMB_HE.svs	e925fc60-5aa3-43ae-bfbe-620fdb3e43f5	Annotation		Calibrator	Root object (Image)	Line	18960.3	10574.9	0				150.05
21LMB_HE.svs	dccd5c2a-d259-47d0-8723-79f625bacd27	Annotation		Epithelial thickness	Root object (Image)	Line	18903.8	10512.2	0				75.55
21LMB_HE.svs	1e5a6495-c897-41be-b7ed-42a05e51aad5	Annotation		Calibrator	Root object (Image)	Line	18820.5	10520.3	0				150.03
21LMB_HE.svs	e65881fd-4ea5-4e54-b6b4-69741e2bc27b	Annotation		Epithelial thickness	Root object (Image)	Line	18765	10455.3	0				80.9
21LMB_HE.svs	c37a0ca6-534b-4691-8954-7a80e4fda0d9	Annotation		Calibrator	Root object (Image)	Line	18681.2	10464.5	0				150.03
21LMB_HE.svs	d7249401-b3fa-43a0-a1b6-8633818693c5	Annotation		Epithelial thickness	Root object (Image)	Line	18626.7	10399.3	0				79.2
21LMB_HE.svs	c60f0023-dd56-46bd-bd21-46a64da01747	Annotation		Calibrator	Root object (Image)	Line	18542.2	10408.3	0				150.03
21LMB_HE.svs	11bbbec3-4ca2-4ecb-b4bf-e1d495105556	Annotation		Epithelial thickness	Root object (Image)	Line	18489	10344.9	0				78.62
21LMB_HE.svs	f6927c6c-6df6-4fcd-8705-74bc79cfc9a2	Annotation		Calibrator	Root object (Image)	Line	18404.4	10349.1	0				150.03
21LMB_HE.svs	e0817d3a-646a-48d0-9765-028bf09371b7	Annotation		Epithelial thickness	Root object (Image)	Line	18353.6	10281.4	0				80.27
21LMB_HE.svs	7e046271-f05b-4183-b51e-13c9a5c6ebd8	Annotation		Calibrator	Root object (Image)	Line	18269.5	10283.5	0				150.03
21LMB_HE.svs	4126247d-9ec0-4bc2-a571-020591396137	Annotation		Epithelial thickness	Root object (Image)	Line	18220.6	10215	0				77.96
21LMB_HE.svs	a0a156dd-3b8c-4d2c-adf8-3b2fae775883	Annotation		Calibrator	Root object (Image)	Line	18136.4	10214.4	0				149.96
21LMB_HE.svs	93d4e4d5-e959-4573-8cae-536bd9f151e3	Annotation		Epithelial thickness	Root object (Image)	Line	18088.6	10145.1	0				77.57
21LMB_HE.svs	3456a4cb-4863-46af-8d50-2bead0fe4b77	Annotation		Calibrator	Root object (Image)	Line	18003.7	10144.4	0				150
21LMB_HE.svs	b517199d-d7ab-45e5-a3f1-53072e42be7e	Annotation		Epithelial thickness	Root object (Image)	Line	17954.8	10074.8	0				77.66
21LMB_HE.svs	b97100b4-5d3d-48e9-9c1e-f8b2db1ff808	Annotation		Calibrator	Root object (Image)	Line	17871.9	10072.8	0				150.02
21LMB_HE.svs	5a085e39-5eab-493d-bd14-ca85398b6e8a	Annotation		Epithelial thickness	Root object (Image)	Line	17825.6	10001.2	0				79.77
21LMB_HE.svs	5642bce4-8d02-4b5b-9928-562a42dabd1b	Annotation		Calibrator	Root object (Image)	Line	17742.3	9997.3	0				149.99
21LMB_HE.svs	d216514b-cc39-4d94-8599-37796d1d0035	Annotation		Epithelial thickness	Root object (Image)	Line	17697.3	9923.6	0				79.62
21LMB_HE.svs	5097c4ed-487d-4ae4-9bc1-180f568e69e2	Annotation		Calibrator	Root object (Image)	Line	17613.7	9920.1	0				150.04
21LMB_HE.svs	d665b2c9-3838-45fa-8583-778c9504c91e	Annotation		Epithelial thickness	Root object (Image)	Line	17569	9847.2	0				79.49
21LMB_HE.svs	a6f99fe0-1b2d-4d32-be43-1d04da87f826	Annotation		Calibrator	Root object (Image)	Line	17487.2	9839.5	0				150.03
21LMB_HE.svs	5a204e01-16f0-42cc-be81-8842c4db18cb	Annotation		Epithelial thickness	Root object (Image)	Line	17445	9764.3	0				77.38
21LMB_HE.svs	90d1aa8a-f545-4dea-8faa-9a769b693be7	Annotation		Calibrator	Root object (Image)	Line	17361.1	9758.4	0				150
21LMB_HE.svs	a96b1676-e43c-4020-b95a-2a082ca1472f	Annotation		Epithelial thickness	Root object (Image)	Line	17316.7	9688.2	0				73.78
21LMB_HE.svs	97b23fbc-f213-4da5-85cb-b3556a05f17a	Annotation		Calibrator	Root object (Image)	Line	17234.1	9678.6	0				150
21LMB_HE.svs	6add4293-c56b-4147-99f7-897f39ab577f	Annotation		Epithelial thickness	Root object (Image)	Line	17192.7	9604.9	0				78.44
21LMB_HE.svs	ffafaa5d-4c31-4216-aba2-f0b68ed20730	Annotation		Calibrator	Root object (Image)	Line	17111.9	9591.8	0				149.99
21LMB_HE.svs	c29744df-9395-46f7-9692-77f1e337537f	Annotation		Epithelial thickness	Root object (Image)	Line	17073	9514.8	0				74.56
21LMB_HE.svs	401bcd79-8364-439d-acce-699f419d802b	Annotation		Calibrator	Root object (Image)	Line	16990.1	9504.4	0				149.99
21LMB_HE.svs	8f1de2b8-e9d0-4ea2-ae75-22d205151611	Annotation		Epithelial thickness	Root object (Image)	Line	16948.3	9430.8	0				76.17
21LMB_HE.svs	2c2e02c1-688c-42f9-8e8b-0c60372747a8	Annotation		Calibrator	Root object (Image)	Line	16865.8	9420.4	0				149.98
21LMB_HE.svs	6c57f24c-d1f5-497d-9263-23093d5d2d5a	Annotation		Epithelial thickness	Root object (Image)	Line	16827.8	9348.3	0				76.19
21LMB_HE.svs	896a979c-801e-43fa-81a4-2f277300e286	Annotation		Calibrator	Root object (Image)	Line	16744.9	9331.8	0				150.06
21LMB_HE.svs	82cb166b-73c0-4bf4-92bc-497c291891c3	Annotation		Epithelial thickness	Root object (Image)	Line	16712.1	9254.7	0				81.09
21LMB_HE.svs	3cd38947-250a-43e0-bfe9-36b077d096a7	Annotation		Calibrator	Root object (Image)	Line	16627.7	9238.1	0				149.97
21LMB_HE.svs	fc7831c5-d623-436c-89cf-ed122af8ee61	Annotation		Epithelial thickness	Root object (Image)	Line	16596.1	9158.4	0				83.56
21LMB_HE.svs	9671d60a-95ea-4477-aef2-d11012805cb1	Annotation		Calibrator	Root object (Image)	Line	16514.2	9140.2	0				149.99
21LMB_HE.svs	0e665bfc-47d9-4cde-b7c9-924c7cdd3c04	Annotation		Epithelial thickness	Root object (Image)	Line	16481.8	9061	0				73.44
21LMB_HE.svs	bb887b6d-3804-438d-9af3-6c169cdcac7a	Annotation		Calibrator	Root object (Image)	Line	16407.6	9034.8	0				149.95
21LMB_HE.svs	34adeeea-7028-4b17-9120-43a1d62f3962	Annotation		Epithelial thickness	Root object (Image)	Line	16382.8	8952.6	0				75.82
21LMB_HE.svs	65ddf20f-ecf2-4d6d-b4e4-7d5a132131e5	Annotation		Calibrator	Root object (Image)	Line	16304.6	8925.8	0				150.01
21LMB_HE.svs	9fccffa3-e0aa-4b89-a7ec-309c93d2e405	Annotation		Epithelial thickness	Root object (Image)	Line	16279.8	8845.4	0				75.35
21LMB_HE.svs	dfcb3013-6161-4127-93e4-cb79627119e6	Annotation		Calibrator	Root object (Image)	Line	16202.3	8816.1	0				149.99
21LMB_HE.svs	04c2c597-2284-4b18-9b79-328d01a62500	Annotation		Epithelial thickness	Root object (Image)	Line	16177.9	8735.5	0				72.31
21LMB_HE.svs	cbd14a38-b045-400b-850d-f47837f5a302	Annotation		Calibrator	Root object (Image)	Line	16104	8702.7	0				150.04
21LMB_HE.svs	d30c49bd-ae2d-430a-941f-01307e910b76	Annotation		Epithelial thickness	Root object (Image)	Line	16086.1	8619.6	0				78.2
21LMB_HE.svs	88eb73e6-d506-4b7e-9cb1-92877eef01a8	Annotation		Calibrator	Root object (Image)	Line	16010.4	8585.5	0				150.05
21LMB_HE.svs	b57fef82-366f-4648-8631-56982fb557b3	Annotation		Epithelial thickness	Root object (Image)	Line	15993.7	8501.5	0				76.17
21LMB_HE.svs	b3c6ab1d-a988-4d3b-9e50-3a39dc3ac990	Annotation		Calibrator	Root object (Image)	Line	15916.9	8468.2	0				150.03
21LMB_HE.svs	c8a92ded-69c1-4de0-8866-8fc9cd321f42	Annotation		Epithelial thickness	Root object (Image)	Line	15898.6	8385.2	0				77.28
21LMB_HE.svs	8c1aad25-1e50-4695-9ada-71320c9f2f5c	Annotation		Calibrator	Root object (Image)	Line	15824.4	8350.1	0				150
21LMB_HE.svs	50cf8b9a-7250-4444-bf5a-e9775e06bf6d	Annotation		Epithelial thickness	Root object (Image)	Line	15811.3	8266.2	0				79.07
21LMB_HE.svs	7201731f-c0c5-430c-883d-812ab8e7b049	Annotation		Calibrator	Root object (Image)	Line	15738.8	8226.9	0				150.05
21LMB_HE.svs	7760cafa-6625-4e4b-8970-24a3f5e31656	Annotation		Epithelial thickness	Root object (Image)	Line	15731.2	8142.5	0				79.41
21LMB_HE.svs	8fd85895-84db-4842-8e45-50cdbe92bee5	Annotation		Calibrator	Root object (Image)	Line	15657.2	8101	0				149.99
21LMB_HE.svs	ab703df8-3837-45e6-baa0-d57e0fb18564	Annotation		Epithelial thickness	Root object (Image)	Line	15647.7	8016.8	0				75.49
21LMB_HE.svs	0b96738d-fdec-4055-976d-d196d4a56f5f	Annotation		Calibrator	Root object (Image)	Line	15578.5	7973.3	0				150
21LMB_HE.svs	6fde727f-6a2b-48b4-b6ea-745c166c77d6	Annotation		Epithelial thickness	Root object (Image)	Line	15571.7	7889.2	0				73.57
21LMB_HE.svs	4a6e24b1-4f8b-4c92-b604-a9ab64991c04	Annotation		Calibrator	Root object (Image)	Line	15501.5	7844.6	0				150
21LMB_HE.svs	146f19fc-765e-4925-be76-c1522f25000c	Annotation		Epithelial thickness	Root object (Image)	Line	15495.2	7760.5	0				76.44
21LMB_HE.svs	e9d164cc-c44b-40e0-bea6-8704f13b0890	Annotation		Calibrator	Root object (Image)	Line	15424.4	7715.9	0				149.99
21LMB_HE.svs	936ce878-aa5b-4828-9cc9-d1ab1cc1df3c	Annotation		Epithelial thickness	Root object (Image)	Line	15419.8	7631.5	0				78.39
21LMB_HE.svs	cbfcf2d0-8223-46fa-861a-02d165c03c9e	Annotation		Calibrator	Root object (Image)	Line	15348.5	7586.5	0				150.04
21LMB_HE.svs	c7cb82c4-d1d0-4c4c-bb95-098436761c2c	Annotation		Epithelial thickness	Root object (Image)	Line	15342.9	7502.5	0				74.87
21LMB_HE.svs	80c97c2f-3278-467c-8975-4875734e15bd	Annotation		Calibrator	Root object (Image)	Line	15272.6	7457.1	0				150.04
21LMB_HE.svs	05aa915f-0c9d-4fcf-be7b-2442f956cc6f	Annotation		Epithelial thickness	Root object (Image)	Line	15266.2	7373.5	0				73.93
21LMB_HE.svs	73167361-eed9-4808-b823-ae5a6362732d	Annotation		Calibrator	Root object (Image)	Line	15199.8	7326	0				149.96
21LMB_HE.svs	1c5ae164-8fb0-4464-96c4-bd762e3f8210	Annotation		Epithelial thickness	Root object (Image)	Line	15196.4	7242.3	0				71.48
21LMB_HE.svs	5ff682a9-469d-4a1b-8a2f-e2d92e30de27	Annotation		Calibrator	Root object (Image)	Line	15131.7	7192.4	0				149.99
21LMB_HE.svs	c732b481-5a87-42e9-a143-34e40ecfe154	Annotation		Epithelial thickness	Root object (Image)	Line	15129.8	7109.3	0				70.87
21LMB_HE.svs	0487d07a-265f-4c90-bd9f-63ddbea5c9a2	Annotation		Calibrator	Root object (Image)	Line	15062.9	7059.1	0				150.06
21LMB_HE.svs	40d9a248-7a3f-4665-b4ba-8be3598c1d58	Annotation		Epithelial thickness	Root object (Image)	Line	15058.7	6977.2	0				69.74
21LMB_HE.svs	685504f3-c38d-46f0-8d38-4f5b06c7aaca	Annotation		Calibrator	Root object (Image)	Line	14995.2	6925.2	0				149.98
21LMB_HE.svs	4d6d47bb-c925-45bf-87ee-eebfddc7a74b	Annotation		Epithelial thickness	Root object (Image)	Line	14992.3	6842.6	0				65.97
21LMB_HE.svs	47a695ba-d7dd-4540-85ff-7f84fa61bb16	Annotation		Calibrator	Root object (Image)	Line	14929.1	6790.5	0				149.97
21LMB_HE.svs	5070f2fb-4675-4109-a12e-3dbcd9339944	Annotation		Epithelial thickness	Root object (Image)	Line	14925.2	6709.1	0				66.47
21LMB_HE.svs	a9cc4ee4-f508-4aab-b914-7b8e21df75fb	Annotation		Calibrator	Root object (Image)	Line	14864.3	6655.3	0				149.99
21LMB_HE.svs	d5ed46f1-5991-438b-b1d8-026ed6184d12	Annotation		Epithelial thickness	Root object (Image)	Line	14863.4	6575	0				65.01
21LMB_HE.svs	fd889e53-3c11-4348-85af-27092d109321	Annotation		Calibrator	Root object (Image)	Line	14805.3	6517.4	0				150.01
21LMB_HE.svs	6d62e6c9-0dbf-4cc1-a97b-df8b78a0bb25	Annotation		Epithelial thickness	Root object (Image)	Line	14808.1	6435.3	0				66.08
21LMB_HE.svs	f6d3935b-e393-4019-9cf9-e782bb31b773	Annotation		Calibrator	Root object (Image)	Line	14748.9	6378.5	0				149.99
21LMB_HE.svs	b21551c3-3982-4f76-a9c5-ab8eed2e41de	Annotation		Epithelial thickness	Root object (Image)	Line	14751.9	6295.7	0				68.8
21LMB_HE.svs	778ceada-edeb-4fc1-86ce-e59ed541956d	Annotation		Calibrator	Root object (Image)	Line	14693.1	6239.2	0				150
21LMB_HE.svs	ca1fa5aa-c3d9-4b21-8a23-120055f544b2	Annotation		Epithelial thickness	Root object (Image)	Line	14698.9	6155	0				72.01
21LMB_HE.svs	82381cd7-13f9-4005-93ca-835c3c9e56f3	Annotation		Calibrator	Root object (Image)	Line	14638.3	6099.6	0				149.98
21LMB_HE.svs	893f8426-2891-4fa1-9296-ab6293403007	Annotation		Epithelial thickness	Root object (Image)	Line	14641.9	6017.5	0				66.9
21LMB_HE.svs	bae4c48d-d3cc-4a3c-a2d4-5e837461224d	Annotation		Calibrator	Root object (Image)	Line	14588.6	5958.2	0				149.99
21LMB_HE.svs	b0ae02cf-ef2d-49b1-bee0-071b6e332676	Annotation		Epithelial thickness	Root object (Image)	Line	14596.8	5877.6	0				62.39
21LMB_HE.svs	5f22ece1-7ac6-442c-b3e9-a0f6a265ee98	Annotation		Calibrator	Root object (Image)	Line	14547.5	5813.9	0				150
21LMB_HE.svs	b16ac85c-7ba5-40cc-bf97-7b1b125be0c0	Annotation		Epithelial thickness	Root object (Image)	Line	14560	5733	0				65.32
21LMB_HE.svs	70fb33dd-d5e6-480b-b289-11fcf42f1dcb	Annotation		Calibrator	Root object (Image)	Line	14510.9	5668.5	0				150.02
21LMB_HE.svs	172cd436-c84c-47d4-b7e4-47e23b37763a	Annotation		Epithelial thickness	Root object (Image)	Line	14525.9	5588.7	0				66.38
21LMB_HE.svs	4dd103cd-de2b-4d47-a5c5-25d7747d4c74	Annotation		Calibrator	Root object (Image)	Line	14483.2	5521.2	0				149.96
21LMB_HE.svs	75e670df-b024-44d7-8b2d-57a8d5df1f96	Annotation		Epithelial thickness	Root object (Image)	Line	14501.7	5446	0				57.57
21LMB_HE.svs	f185356f-6dc2-48d2-bdd0-0b640497b0c5	Annotation		Epithelium area	Root object (Image)	Polygon	20159.4	9914.3	7651		1227818.5	32201.6
21LMB_HE.svs	b9479a67-e99d-4348-8cd3-5ad2eb6071dd	Annotation		Stroma	Root object (Image)	Polygon	19934.1	9335.1	4302		7899010.1	29014.7
21PMA_HE.svs	68aeafd7-c25f-4187-b7b9-7c148cda6ac5	Annotation		Epithelial thickness	Root object (Image)	Line	4030.3	5575.6	0				80.72
21PMA_HE.svs	a98c73a2-3ea2-4092-a6d8-70dbc55d456b	Annotation		Calibrator	Root object (Image)	Line	4035.1	5489.7	0				150
21PMA_HE.svs	32d5f4cc-a1ed-4205-83d9-2409fa0870a5	Annotation		Epithelial thickness	Root object (Image)	Line	4109	5449.1	0				84.25
21PMA_HE.svs	ea71814c-e591-4351-aadc-ff64e10c4479	Annotation		Calibrator	Root object (Image)	Line	4119.3	5365.7	0				150
21PMA_HE.svs	fe256c63-8ee4-4c8d-be1d-ae2d77f3299c	Annotation		Epithelial thickness	Root object (Image)	Line	4198.8	5330.8	0				85.15
21PMA_HE.svs	f7d0cbac-dc89-4532-988d-c0fffa2c77bc	Annotation		Calibrator	Root object (Image)	Line	4208.9	5245.4	0				150.03
21PMA_HE.svs	cd8a8115-1200-4caf-8300-4a64309948ad	Annotation		Epithelial thickness	Root object (Image)	Line	4290	5209	0				87.66
21PMA_HE.svs	e5c08a5d-5da5-4b08-ba63-ce3cff4cc285	Annotation		Calibrator	Root object (Image)	Line	4301.1	5127.1	0				150.04
21PMA_HE.svs	e60a3719-fe7b-452a-8152-3c11e4d6baa4	Annotation		Epithelial thickness	Root object (Image)	Line	4380.9	5093.6	0				80.58
21PMA_HE.svs	a35a3dd4-ef6e-4a87-8287-421061645a70	Annotation		Calibrator	Root object (Image)	Line	4393.2	5008.8	0				149.94
21PMA_HE.svs	09240f18-dd85-4f2e-8a3d-0da9d0d6bb48	Annotation		Epithelial thickness	Root object (Image)	Line	4472.9	4975.4	0				88.98
21PMA_HE.svs	e6a7b44e-6bb6-4a84-8a7c-82f8ae1013ee	Annotation		Calibrator	Root object (Image)	Line	4489.1	4893.8	0				149.99
21PMA_HE.svs	1189a0c5-0cfc-4a27-bcc9-096cb54f0af1	Annotation		Epithelial thickness	Root object (Image)	Line	4566.4	4859.1	0				65.17
21PMA_HE.svs	b9e54c32-40dc-47a4-8530-5ab4a986ad2c	Annotation		Calibrator	Root object (Image)	Line	4587.8	4780.9	0				150.02
21PMA_HE.svs	c421f745-6d0a-49f8-a2ff-a10e7e0560cb	Annotation		Epithelial thickness	Root object (Image)	Line	4660.9	4742.7	0				65.73
21PMA_HE.svs	dd556ecd-2418-4bd3-850c-5d0fd229e495	Annotation		Calibrator	Root object (Image)	Line	4685.8	4667.5	0				149.99
21PMA_HE.svs	4a9e96a1-9246-4e1e-8157-2c96754e0b4e	Annotation		Epithelial thickness	Root object (Image)	Line	4760.9	4638.1	0				70.37
21PMA_HE.svs	60b6c5c4-afaa-4c0f-ac5a-e008928706b7	Annotation		Calibrator	Root object (Image)	Line	4795	4565.2	0				150.01
21PMA_HE.svs	97a39a30-7b78-416e-85a6-4469f7604d83	Annotation		Epithelial thickness	Root object (Image)	Line	4872.1	4538.8	0				56.48
21PMA_HE.svs	668169ec-048e-417a-ba2a-d6e8a5d22b7b	Annotation		Calibrator	Root object (Image)	Line	4903.8	4462.4	0				150.02
21PMA_HE.svs	c6e9ef5d-fe30-4d8e-a517-208ca6ab48cb	Annotation		Epithelial thickness	Root object (Image)	Line	4987.6	4439.1	0				92.45
21PMA_HE.svs	72f31baf-7ad5-4266-9217-7fdc608ea502	Annotation		Calibrator	Root object (Image)	Line	5004.6	4351.3	0				150.04
21PMA_HE.svs	722d3d5a-575b-44dc-93ec-65274ae46538	Annotation		Epithelial thickness	Root object (Image)	Line	5087.1	4327.7	0				94.65
21PMA_HE.svs	ea7b7060-fbe2-413c-8f28-47875b08acfd	Annotation		Calibrator	Root object (Image)	Line	5106	4240.5	0				150.1
21PMA_HE.svs	b5ed8bf4-71eb-4547-9747-0cb87dacf7d4	Annotation		Epithelial thickness	Root object (Image)	Line	5185.2	4212.9	0				77.31
21PMA_HE.svs	af28d91b-f191-4c6a-89b4-2b7d0629daf6	Annotation		Calibrator	Root object (Image)	Line	5205.2	4128.1	0				149.96
21PMA_HE.svs	6d795e86-8bff-429c-a0be-6ece4348568c	Annotation		Epithelial thickness	Root object (Image)	Line	5280.4	4091.9	0				70.19
21PMA_HE.svs	f6c7bac1-46c6-4a24-ab51-e28269b746f9	Annotation		Calibrator	Root object (Image)	Line	5300.8	4012.6	0				149.96
21PMA_HE.svs	0e9dc0c6-0fbb-49d8-9e81-2f45797a69f7	Annotation		Epithelial thickness	Root object (Image)	Line	5368.4	3976.8	0				58.81
21PMA_HE.svs	a7bf27f2-585c-4b41-810e-66be6ade9058	Annotation		Calibrator	Root object (Image)	Line	5406.4	3906.9	0				150.01
21PMA_HE.svs	d11ba6f3-01c9-4d90-b636-413c501c6471	Annotation		Epithelial thickness	Root object (Image)	Line	5487.4	3879.3	0				62.13
21PMA_HE.svs	fc7d1c58-d79a-4b19-9a75-b505472cc788	Annotation		Calibrator	Root object (Image)	Line	5526.4	3817.5	0				149.99
21PMA_HE.svs	72713a6e-fc79-47dc-941d-6a6fe1bbdf79	Annotation		Epithelial thickness	Root object (Image)	Line	5614.5	3806.2	0				78.31
21PMA_HE.svs	91573ad1-bbb4-476c-8346-9f159ad2def7	Annotation		Calibrator	Root object (Image)	Line	5644.6	3725.8	0				149.99
21PMA_HE.svs	3eb38570-e1ce-4eff-969e-72a054d8082d	Annotation		Epithelial thickness	Root object (Image)	Line	5723.3	3703.4	0				73.04
21PMA_HE.svs	aa8b7899-f24b-40d0-9f63-455d6ca4b6fc	Annotation		Calibrator	Root object (Image)	Line	5760.5	3630.9	0				149.99
21PMA_HE.svs	6b17045e-004f-4fd5-bd79-04727725e592	Annotation		Epithelial thickness	Root object (Image)	Line	5839.4	3609.8	0				59.26
21PMA_HE.svs	14bcbb4a-697e-493e-bd96-93986e525d66	Annotation		Calibrator	Root object (Image)	Line	5884.4	3546.4	0				150
21PMA_HE.svs	60b46441-59ae-4a53-a5c1-02ae16fa9fdf	Annotation		Epithelial thickness	Root object (Image)	Line	5963	3530.6	0				55.28
21PMA_HE.svs	2fa475ef-83ae-4ffd-ab93-6479d49a001f	Annotation		Calibrator	Root object (Image)	Line	6019	3482.2	0				150.05
21PMA_HE.svs	6cceaa37-a0bc-4bf9-af0e-d03ddf8db059	Annotation		Epithelial thickness	Root object (Image)	Line	6099.8	3484.5	0				58.13
21PMA_HE.svs	8b42bf84-3eea-469e-995f-0e8b3fa09c41	Annotation		Calibrator	Root object (Image)	Line	6157.7	3425.4	0				150.01
21PMA_HE.svs	73a5f542-3bed-45fc-8446-05f64bfd8eea	Annotation		Epithelial thickness	Root object (Image)	Line	6233.5	3416.5	0				48.19
21PMA_HE.svs	015ede9d-fc27-4784-845b-ee7d32b56c29	Annotation		Calibrator	Root object (Image)	Line	6299.2	3378.8	0				150.02
21PMA_HE.svs	0225cf04-2be7-4159-a209-38b5530ed8c4	Annotation		Epithelial thickness	Root object (Image)	Line	6380.2	3388.9	0				52.51
21PMA_HE.svs	597aa718-f607-4131-b242-0473ba7fb9c1	Annotation		Calibrator	Root object (Image)	Line	6443.5	3339	0				149.97
21PMA_HE.svs	0f7feaf5-a344-4dd0-a19d-6d53e1cef0f4	Annotation		Epithelial thickness	Root object (Image)	Line	6522	3339.7	0				53.37
21PMA_HE.svs	ee11c2ac-aa47-4aa1-8612-b2e38694c252	Annotation		Calibrator	Root object (Image)	Line	6587.8	3299.6	0				149.95
21PMA_HE.svs	66e03b01-8fa4-4445-b24a-adcc460d902e	Annotation		Epithelial thickness	Root object (Image)	Line	6669.5	3310.5	0				53.83
21PMA_HE.svs	b011d182-0c3b-4822-9c71-cdae465c08dd	Annotation		Calibrator	Root object (Image)	Line	6728.5	3251.7	0				149.91
21PMA_HE.svs	21c8fea7-9468-4a2d-9430-2ce1892fa701	Annotation		Epithelial thickness	Root object (Image)	Line	6806.6	3240	0				47.52
21PMA_HE.svs	8506b6e1-de66-4e63-a2a4-ae083fbde693	Annotation		Calibrator	Root object (Image)	Line	6841.7	3159.3	0				149.99
21PMA_HE.svs	a3c8fc9f-854f-4928-bdcc-f69ed3fa464f	Annotation		Epithelial thickness	Root object (Image)	Line	6912.5	3124.7	0				74.2
21PMA_HE.svs	ca310641-827a-442f-8df3-c6780f040272	Annotation		Calibrator	Root object (Image)	Line	6944.8	3051.6	0				150.02
21PMA_HE.svs	68bdc616-2fbc-4ac4-a207-b8e3cea174a3	Annotation		Epithelial thickness	Root object (Image)	Line	7029.6	3031.7	0				73.44
21PMA_HE.svs	ca86c7b0-dc6f-48fa-9bef-13289778feff	Annotation		Calibrator	Root object (Image)	Line	7061.4	2957.8	0				149.97
21PMA_HE.svs	93b3b61b-2d01-4ac6-ae22-11516e5c28b1	Annotation		Epithelial thickness	Root object (Image)	Line	7133.8	2936.8	0				61.97
21PMA_HE.svs	7d268e3c-ab7c-46ed-80db-776310dec283	Annotation		Calibrator	Root object (Image)	Line	7188	2880.2	0				150.03
21PMA_HE.svs	713568d5-85fd-4334-aea4-8cbded55e379	Annotation		Epithelial thickness	Root object (Image)	Line	7266.8	2865.1	0				34.8
21PMA_HE.svs	ddc89afb-c5d0-4ecb-a831-581d1dfa3a6c	Annotation		Calibrator	Root object (Image)	Line	7319.2	2808.9	0				150
21PMA_HE.svs	fe5babd1-e520-4856-b040-170f2ef49f26	Annotation		Epithelial thickness	Root object (Image)	Line	7394.5	2786.3	0				46.36
21PMA_HE.svs	e238ebab-eaaf-47c4-b54a-970642c12f53	Annotation		Calibrator	Root object (Image)	Line	7445.7	2728.3	0				150.01
21PMA_HE.svs	a6cd580b-38c6-4323-9e9e-b0e5e9e945e3	Annotation		Epithelial thickness	Root object (Image)	Line	7518.2	2713.5	0				50.67
21PMA_HE.svs	543a5d9c-2e3f-4539-9d83-377344ed6726	Annotation		Calibrator	Root object (Image)	Line	7580.5	2664.3	0				150
21PMA_HE.svs	6d8df168-5a22-41bb-a8cc-7a1c456b6f1b	Annotation		Epithelial thickness	Root object (Image)	Line	7661.5	2664.3	0				54.84
21PMA_HE.svs	fb9135ee-b1aa-45a3-971d-00b53f971663	Annotation		Calibrator	Root object (Image)	Line	7722	2614.6	0				150.01
21PMA_HE.svs	426c438d-0a72-40a6-a39f-454462970d4a	Annotation		Epithelial thickness	Root object (Image)	Line	7804	2620.2	0				63.29
21PMA_HE.svs	41a0475c-ca41-4e76-b0c8-efd7d5b61d00	Annotation		Calibrator	Root object (Image)	Line	7865.3	2570.4	0				150
21PMA_HE.svs	51cd9de3-cff9-4613-9bf7-1ce1006c8856	Annotation		Epithelial thickness	Root object (Image)	Line	7947.5	2575.7	0				54.52
21PMA_HE.svs	48467ec0-d900-48d5-b1e6-77ae5a4719ed	Annotation		Calibrator	Root object (Image)	Line	8008.4	2525.8	0				149.96
21PMA_HE.svs	62ca4d50-420b-4092-8576-6c9009ebfcee	Annotation		Epithelial thickness	Root object (Image)	Line	8090.9	2534.9	0				70.81
21PMA_HE.svs	eee24670-3fd2-48ad-8a6d-519bf5865cd4	Annotation		Calibrator	Root object (Image)	Line	8150.3	2477.4	0				150.06
21PMA_HE.svs	5b9c3c19-b959-47f6-9ccd-8f0020a04b8f	Annotation		Epithelial thickness	Root object (Image)	Line	8234.9	2494.5	0				86.76
21PMA_HE.svs	4ce8ca2d-99da-4a71-8de4-88a6b0c50707	Annotation		Calibrator	Root object (Image)	Line	8292.9	2430.5	0				150
21PMA_HE.svs	7ffd3353-9cab-41cd-a435-ec2c94e15cdd	Annotation		Epithelial thickness	Root object (Image)	Line	8377.9	2450.1	0				88.91
21PMA_HE.svs	0f29659d-f2e7-44a3-b2df-815a86bb71eb	Annotation		Calibrator	Root object (Image)	Line	8436.7	2388.1	0				150
21PMA_HE.svs	08f03da5-625e-4f1e-b063-08c219041ef6	Annotation		Epithelial thickness	Root object (Image)	Line	8523.5	2409.9	0				87.77
21PMA_HE.svs	a855ecdf-7791-457c-826b-198c26492f18	Annotation		Calibrator	Root object (Image)	Line	8579.9	2343.5	0				150.03
21PMA_HE.svs	d764b962-9e1d-4d1d-a6d3-346a4d605d9b	Annotation		Epithelial thickness	Root object (Image)	Line	8669.7	2376	0				121.07
21PMA_HE.svs	380fae95-22e3-4628-a89c-be510b150bc4	Annotation		Calibrator	Root object (Image)	Line	8724.1	2303.9	0				150.03
21PMA_HE.svs	ffb4b78f-0c8e-45f8-b934-7856179744c6	Annotation		Epithelial thickness	Root object (Image)	Line	8810.6	2345.9	0				116.14
21PMA_HE.svs	bc011e77-ee23-4fc9-b63f-ef68c2ee7ae5	Annotation		Calibrator	Root object (Image)	Line	8868.7	2265.4	0				149.99
21PMA_HE.svs	4ec90d5e-c550-4c13-92f6-7a743f23db91	Annotation		Epithelial thickness	Root object (Image)	Line	8956.1	2308.9	0				138.84
21PMA_HE.svs	f807ac51-c5e7-4927-9c9b-64badd8a2718	Annotation		Calibrator	Root object (Image)	Line	9014.7	2244.6	0				150.06
21PMA_HE.svs	6c83d5bc-f528-441b-90a8-01f24541d131	Annotation		Epithelial thickness	Root object (Image)	Line	9089.7	2310	0				124.77
21PMA_HE.svs	ad7c67c4-5763-4cfd-9eac-b9ac379f94fb	Annotation		Calibrator	Root object (Image)	Line	9164.5	2243.2	0				150.01
21PMA_HE.svs	cc60fe82-0fcb-4a3e-9a1c-11d0ffff6e56	Annotation		Epithelial thickness	Root object (Image)	Line	9239.6	2306.6	0				134.48
21PMA_HE.svs	7c0d7a30-34de-4e0c-ad6f-2be1377e2881	Annotation		Calibrator	Root object (Image)	Line	9314.2	2244.3	0				150.04
21PMA_HE.svs	56152a75-0c9d-436c-ba1c-1db6b564524b	Annotation		Epithelial thickness	Root object (Image)	Line	9379.5	2321.5	0				145.96
21PMA_HE.svs	54095b7a-38bd-4ad7-8495-6f764de3a1f2	Annotation		Calibrator	Root object (Image)	Line	9463.1	2261.6	0				150.02
21PMA_HE.svs	6480798e-bdc2-497d-87b7-91d7bbb69a73	Annotation		Epithelial thickness	Root object (Image)	Line	9530.9	2323.4	0				99.16
21PMA_HE.svs	1edcd731-f9fc-49eb-aff3-9e6d32b52c36	Annotation		Calibrator	Root object (Image)	Line	9612	2272.2	0				150.01
21PMA_HE.svs	b540feb8-9e9b-4e64-8944-44ae1498d0d8	Annotation		Calibrator	Root object (Image)	Line	9761.9	2266.6	0				150
21PMA_HE.svs	1dcec55b-3a46-4627-8e49-1728c282ee06	Annotation		Epithelial thickness	Root object (Image)	Line	9837.4	2303.2	0				80.44
21PMA_HE.svs	d652edfd-97ca-488f-8d82-a4604c1ca4af	Annotation		Calibrator	Root object (Image)	Line	9911.7	2260.2	0				149.98
21PMA_HE.svs	d7de5b20-1a8e-4249-8811-6401e5983476	Annotation		Epithelial thickness	Root object (Image)	Line	9988.8	2293	0				71.26
21PMA_HE.svs	177779fa-dcab-49a4-9aea-1b1424472f00	Annotation		Epithelial thickness	Root object (Image)	Line	9689.3	2321.4	0				102.17
21PMA_HE.svs	3847f4d0-b5a5-443c-b1a1-84567da3d6f0	Annotation		Calibrator	Root object (Image)	Line	10061.3	2250.1	0				149.97
21PMA_HE.svs	054f600a-3051-4ac5-beca-81fdd8b1de06	Annotation		Epithelial thickness	Root object (Image)	Line	10136.9	2281.5	0				77.23
21PMA_HE.svs	bf29b360-58dd-4fbd-a932-5f5d19888542	Annotation		Calibrator	Root object (Image)	Line	10210.7	2248.8	0				149.97
21PMA_HE.svs	008eb6c5-7cc4-4b31-8050-3fdf3fe9dc88	Annotation		Epithelial thickness	Root object (Image)	Line	10287.2	2296.8	0				85.37
21PMA_HE.svs	247b7ec2-5fe5-4c81-ac01-2f7aba1ecf89	Annotation		Calibrator	Root object (Image)	Line	10360.3	2250.9	0				150.02
21PMA_HE.svs	5d10b46a-b487-4b25-902a-4339d4bfb152	Annotation		Epithelial thickness	Root object (Image)	Line	10437.9	2290.6	0				86.01
21PMA_HE.svs	efcd576d-c6e6-4300-89f9-ad293f9ba9d0	Annotation		Calibrator	Root object (Image)	Line	10509.5	2237.2	0				150
21PMA_HE.svs	aa1b171e-5285-41b6-afd0-959930c3292f	Annotation		Epithelial thickness	Root object (Image)	Line	10585.6	2270.6	0				87.34
21PMA_HE.svs	3c1156b0-0ace-4f11-85ba-5cb53703f74f	Annotation		Calibrator	Root object (Image)	Line	10658.8	2224.6	0				150.01
21PMA_HE.svs	3ae3eecd-348a-4d68-9b56-54de88d12278	Annotation		Epithelial thickness	Root object (Image)	Line	10735.1	2258.4	0				72.31
21PMA_HE.svs	e0dbfa9a-d545-4248-988f-aabb051d6ab8	Annotation		Calibrator	Root object (Image)	Line	10808.6	2221.2	0				150
21PMA_HE.svs	2cb8605a-9f0a-4589-8a0b-7026399cbda3	Annotation		Epithelial thickness	Root object (Image)	Line	10890	2251.2	0				63.17
21PMA_HE.svs	d400d285-9b27-417c-b457-9505f6cbda4d	Annotation		Calibrator	Root object (Image)	Line	10958	2211.1	0				149.96
21PMA_HE.svs	13ddb2fb-91a6-4609-9f08-eb6cd01df549	Annotation		Epithelial thickness	Root object (Image)	Line	11032.9	2231.1	0				58.12
21PMA_HE.svs	fc333f25-33f2-4193-bb2e-8d6737af6607	Annotation		Calibrator	Root object (Image)	Line	11107	2209.5	0				149.95
21PMA_HE.svs	158ed388-c650-48bd-b203-19a4b2bcf8f5	Annotation		Epithelial thickness	Root object (Image)	Line	11179.7	2244.3	0				54.92
21PMA_HE.svs	3cc7f8aa-356d-4128-b267-7566780de1ec	Annotation		Calibrator	Root object (Image)	Line	11255.6	2229.4	0				149.99
21PMA_HE.svs	1917c072-f70f-49dd-9aa5-dc16f3b48f92	Annotation		Epithelial thickness	Root object (Image)	Line	11327.4	2269.9	0				56.19
21PMA_HE.svs	a60a2568-c82b-4408-b513-8a5c09c29409	Annotation		Calibrator	Root object (Image)	Line	11404.5	2239.1	0				150.02
21PMA_HE.svs	26463814-a6db-4cfc-ac76-5cf83231de94	Annotation		Epithelial thickness	Root object (Image)	Line	11482.2	2260.7	0				50.84
21PMA_HE.svs	2d12c5c6-ef32-4eaf-8a88-31dd304dab55	Annotation		Calibrator	Root object (Image)	Line	11554.4	2235.5	0				149.99
21PMA_HE.svs	37505958-5716-40d7-b138-0e5df2b8a241	Annotation		Epithelial thickness	Root object (Image)	Line	11629.1	2265.1	0				59.92
21PMA_HE.svs	dfbdaf6e-bf35-49ff-8129-6b312101790d	Annotation		Calibrator	Root object (Image)	Line	11704.4	2235	0				150
21PMA_HE.svs	29ce522f-ba4f-43f0-b9a7-a4ac31ee0901	Annotation		Epithelial thickness	Root object (Image)	Line	11779.3	2258.9	0				47.35
21PMA_HE.svs	bffcd016-b80d-436a-a74c-a11733d226f0	Annotation		Calibrator	Root object (Image)	Line	11853.8	2245.1	0				149.99
21PMA_HE.svs	6048d088-459d-4c40-9d62-56afe0278214	Annotation		Epithelial thickness	Root object (Image)	Line	11924.2	2289.8	0				69.62
21PMA_HE.svs	c5474300-4ce6-46a0-9bfd-a15deb43d558	Annotation		Calibrator	Root object (Image)	Line	12001.8	2269.6	0				150
21PMA_HE.svs	729c94a8-530b-4ed1-9c75-17328983562c	Annotation		Epithelial thickness	Root object (Image)	Line	12066.5	2315.8	0				66.26
21PMA_HE.svs	e252569d-d5d7-4934-848d-ebd8eb92acd3	Annotation		Calibrator	Root object (Image)	Line	12148.3	2301.4	0				149.98
21PMA_HE.svs	24759781-677b-4a5e-8784-30abc054b989	Annotation		Epithelial thickness	Root object (Image)	Line	12210.9	2352.3	0				69.97
21PMA_HE.svs	f555fcd7-a7d6-4a2d-ad96-946debd825ec	Annotation		Calibrator	Root object (Image)	Line	12293.2	2339.9	0				149.98
21PMA_HE.svs	98bda4ee-679b-4190-b2b5-3b995509b197	Annotation		Epithelial thickness	Root object (Image)	Line	12353.4	2396.7	0				75.35
21PMA_HE.svs	c6fd3464-0019-451a-a3dd-5cdfb695343f	Annotation		Calibrator	Root object (Image)	Line	12436.5	2384.2	0				150.01
21PMA_HE.svs	e517ed9f-2077-47c2-803f-71dd863a3642	Annotation		Epithelial thickness	Root object (Image)	Line	12497.8	2437.4	0				63.06
21PMA_HE.svs	24add36b-f534-4f50-865c-611c3601a646	Annotation		Calibrator	Root object (Image)	Line	12575.1	2440.6	0				149.99
21PMA_HE.svs	b7891ce4-703f-4246-bb72-9bd93dbe4517	Annotation		Epithelial thickness	Root object (Image)	Line	12625.3	2508.7	0				77.59
21PMA_HE.svs	afea8d1c-db26-430d-b601-48d97c71f6c5	Annotation		Calibrator	Root object (Image)	Line	12710.9	2504.3	0				150
21PMA_HE.svs	0f379615-21b9-47e4-8425-a34024e911bc	Annotation		Epithelial thickness	Root object (Image)	Line	12765.4	2567.7	0				71.42
21PMA_HE.svs	aeb4a295-9241-427e-a79d-f816101b0160	Annotation		Calibrator	Root object (Image)	Line	12847.7	2566	0				150.07
21PMA_HE.svs	158a9ccc-b1fb-4861-954a-0c610d5ead62	Annotation		Epithelial thickness	Root object (Image)	Line	12899.9	2636.2	0				84.7
21PMA_HE.svs	311e312a-16d1-4c07-bae0-eabc5fd2a0b9	Annotation		Calibrator	Root object (Image)	Line	12978.4	2638.6	0				149.97
21PMA_HE.svs	feff7149-05ea-4037-a590-05d906cb26ce	Annotation		Epithelial thickness	Root object (Image)	Line	13029.4	2702.9	0				50.77
21PMA_HE.svs	90d95949-8caf-4b80-ad35-bb7325ce2e1b	Annotation		Epithelium area	Root object (Image)	Polygon	8246.9	3088.1	3909		760812.2
21PMA_HE.svs	5da3e4d8-aeab-46d2-acdc-9b6ed75b79c9	Annotation		Stroma	Root object (Image)	Polygon	7967	3711.6	9917		6190501.9	19715
21PMB_HE.svs	72a58dd5-4966-4310-89c7-ec1992f44870	Annotation		Epithelial thickness	Root object (Image)	Line	34270	10452.9	0				81.89
21PMB_HE.svs	adfa8b3a-72b9-4cb5-947c-b82b9c10bf32	Annotation		Calibrator	Root object (Image)	Line	34204.8	10509.3	0				150
21PMB_HE.svs	ca8d6c8c-fd69-44ce-af71-e1bca7a3a864	Annotation		Epithelial thickness	Root object (Image)	Line	34123.9	10487.7	0				76.89
21PMB_HE.svs	a9c42e95-d3ba-424b-84a7-07a8fbc49e40	Annotation		Calibrator	Root object (Image)	Line	34058.1	10540.5	0				149.99
21PMB_HE.svs	abf5f6ae-2a62-4d35-b2bf-3b53b9f61661	Annotation		Epithelial thickness	Root object (Image)	Line	33976.7	10519.6	0				73.55
21PMB_HE.svs	f811f413-2376-4391-9b69-4139990a92f2	Annotation		Calibrator	Root object (Image)	Line	33910.2	10564.6	0				149.98
21PMB_HE.svs	e849670b-e490-441c-a61b-6263b9bad8d8	Annotation		Epithelial thickness	Root object (Image)	Line	33832.2	10536.6	0				74.32
21PMB_HE.svs	017bbc4e-7924-4a39-8f9a-5a927cb7d997	Annotation		Calibrator	Root object (Image)	Line	33761	10579.6	0				149.97
21PMB_HE.svs	cda5fc3f-e18a-48a7-80b2-1b2aee8331f1	Annotation		Epithelial thickness	Root object (Image)	Line	33683.6	10547.5	0				76.39
21PMB_HE.svs	05b9747f-b741-4367-b03a-349299df9b0c	Annotation		Calibrator	Root object (Image)	Line	33611.5	10592.3	0				149.98
21PMB_HE.svs	d30e408a-9c4b-4383-af3d-1ddc30ed6a3f	Annotation		Epithelial thickness	Root object (Image)	Line	33533.4	10560.3	0				77.89
21PMB_HE.svs	dd7c51aa-88e2-4194-8ceb-aaa26e3e9672	Annotation		Calibrator	Root object (Image)	Line	33463.4	10614.5	0				149.96
21PMB_HE.svs	72bd3fa0-7056-4af6-bdd2-6f1a81cc53c5	Annotation		Epithelial thickness	Root object (Image)	Line	33387.2	10587.1	0				86.6
21PMB_HE.svs	b5c9dbf9-7867-4463-910f-c4f3e995c2c9	Annotation		Calibrator	Root object (Image)	Line	33315.1	10627.5	0				149.97
21PMB_HE.svs	c665ad83-7de3-41dc-ba47-986b8f17f4fa	Annotation		Epithelial thickness	Root object (Image)	Line	33242.8	10591.7	0				66.52
21PMB_HE.svs	663b2161-5595-4812-af25-f6050b58c3f0	Annotation		Calibrator	Root object (Image)	Line	33165.2	10626.7	0				150
21PMB_HE.svs	e6632366-7391-45fa-9895-af0d45606c42	Annotation		Epithelial thickness	Root object (Image)	Line	33091.3	10591.7	0				73.88
21PMB_HE.svs	8d488739-dc14-4b49-bfd5-0dcff218b0c4	Annotation		Calibrator	Root object (Image)	Line	33015.2	10628.2	0				150.01
21PMB_HE.svs	2d27666c-cf85-4510-aaa0-ff4a9e38f69e	Annotation		Epithelial thickness	Root object (Image)	Line	32941.7	10586.2	0				83
21PMB_HE.svs	19f5a8f7-17f8-411c-98a3-76355e5357a3	Annotation		Calibrator	Root object (Image)	Line	32865.2	10627.8	0				149.99
21PMB_HE.svs	710488e8-5f4e-42ee-925e-2d79a2b836b1	Annotation		Epithelial thickness	Root object (Image)	Line	32790.7	10588.9	0				77.76
21PMB_HE.svs	2c724898-bb34-4c44-af71-d612357fa1ac	Annotation		Calibrator	Root object (Image)	Line	32715.3	10623.6	0				149.99
21PMB_HE.svs	b3d6234c-8cba-4c73-adf3-8126715c3bd3	Annotation		Epithelial thickness	Root object (Image)	Line	32642.6	10581.5	0				75.92
21PMB_HE.svs	33d414b8-5931-4073-82d2-0e68d131ef69	Annotation		Calibrator	Root object (Image)	Line	32565.6	10613.4	0				150.02
21PMB_HE.svs	a5ec60c3-3bb0-4bc2-b7d4-6e32914da894	Annotation		Epithelial thickness	Root object (Image)	Line	32492.7	10567.9	0				79.35
21PMB_HE.svs	f832e1fc-f07d-4df1-a1cf-27e52a8e4869	Annotation		Calibrator	Root object (Image)	Line	32416.7	10596.4	0				149.98
21PMB_HE.svs	f8dcc35f-d3d0-4c56-9856-a8fc55447b15	Annotation		Epithelial thickness	Root object (Image)	Line	32346.5	10535.9	0				99.15
21PMB_HE.svs	a60745e2-e208-4af2-a761-044686af6263	Annotation		Calibrator	Root object (Image)	Line	32267.5	10587.9	0				150.01
21PMB_HE.svs	cb302aaa-ada5-46ef-acc5-fbe45cb7b8b7	Annotation		Epithelial thickness	Root object (Image)	Line	32189.1	10549.3	0				83.05
21PMB_HE.svs	575d62e5-4f4f-4063-bef6-61aee11bb249	Annotation		Calibrator	Root object (Image)	Line	32117.8	10595.6	0				150
21PMB_HE.svs	3b145dfc-01b6-47bb-b0ce-5ab5c4a8e007	Annotation		Epithelial thickness	Root object (Image)	Line	32039.5	10570	0				61.96
21PMB_HE.svs	f551bfdf-9c38-4528-8512-18aed5c6bcf2	Annotation		Calibrator	Root object (Image)	Line	31967.9	10600.9	0				150.03
21PMB_HE.svs	e2ac1ebe-4565-41f8-b18a-6ab16239823f	Annotation		Epithelial thickness	Root object (Image)	Line	31895.2	10578.1	0				46.33
21PMB_HE.svs	b8823c76-b490-4b60-a13d-5acb377a6eea	Annotation		Calibrator	Root object (Image)	Line	31818	10597	0				150
21PMB_HE.svs	cd985830-ab37-4f5e-a7b5-a0c950d76550	Annotation		Epithelial thickness	Root object (Image)	Line	31746.2	10561.4	0				63.22
21PMB_HE.svs	1306e568-4f29-4836-bd71-d03152b86ad1	Annotation		Calibrator	Root object (Image)	Line	31671.4	10571.1	0				149.99
21PMB_HE.svs	698ebc06-5dbe-45fb-8618-a87eebd0e1e2	Annotation		Epithelial thickness	Root object (Image)	Line	31606.7	10515.7	0				68.74
21PMB_HE.svs	2bf6c8af-d10d-4a89-8d3e-3a39b787d1be	Annotation		Calibrator	Root object (Image)	Line	31526.2	10533.8	0				149.99
21PMB_HE.svs	636dfbd3-1833-4926-8ee4-59a6f548f101	Annotation		Epithelial thickness	Root object (Image)	Line	31461.7	10481.3	0				76.1
21PMB_HE.svs	56838400-3d8e-4a95-a276-05767f1d5b86	Annotation		Calibrator	Root object (Image)	Line	31378.7	10511.3	0				148.98
21PMB_HE.svs	147a6e7e-929a-4696-90e7-210298d7aff4	Annotation		Epithelial thickness	Root object (Image)	Line	31311	10469	0				72.06
21PMB_HE.svs	360a9b28-51da-4ca6-ace3-16ee2677d7b2	Annotation		Calibrator	Root object (Image)	Line	31230.9	10490.1	0				149.99
21PMB_HE.svs	595e9d01-ad4a-4c2e-8f82-259e06bd91b2	Annotation		Epithelial thickness	Root object (Image)	Line	31161.6	10450.4	0				51.78
21PMB_HE.svs	4dc19378-5b9f-4c12-b390-70f40eff5947	Annotation		Calibrator	Root object (Image)	Line	31084.6	10457.3	0				150
21PMB_HE.svs	4425f78f-1f67-4548-915a-edf3376c70d4	Annotation		Epithelial thickness	Root object (Image)	Line	31024	10415.6	0				52.6
21PMB_HE.svs	8a08f0fa-1bd0-4cfb-b459-1cc661ffc2c6	Annotation		Calibrator	Root object (Image)	Line	30948.1	10399.3	0				150
21PMB_HE.svs	96b74526-a3e3-43ff-95f7-c57f23b25a5a	Annotation		Epithelial thickness	Root object (Image)	Line	30895.7	10337.4	0				50.26
21PMB_HE.svs	2fcd84f0-26dd-4806-9870-ec8a7b3d1fae	Annotation		Calibrator	Root object (Image)	Line	30812.4	10338.7	0				149.99
21PMB_HE.svs	def54217-cae3-4a35-b715-319b3fa1426e	Annotation		Epithelial thickness	Root object (Image)	Line	30747.1	10295.9	0				45.09
21PMB_HE.svs	ec7f43f9-f758-492d-ba9b-2980ca298685	Annotation		Calibrator	Root object (Image)	Line	30671.7	10287.4	0				150.01
21PMB_HE.svs	42d9e530-d0c3-48e1-9566-11eb42276ff1	Annotation		Epithelial thickness	Root object (Image)	Line	30620.6	10229.5	0				66.15
21PMB_HE.svs	3ffa30d3-331d-4ada-bc4e-7ee51d8a48a8	Annotation		Calibrator	Root object (Image)	Line	30537.4	10220.9	0				150.09
21PMB_HE.svs	23c29bf1-7be8-4f02-9b8c-0f9ba7ea3f2e	Annotation		Epithelial thickness	Root object (Image)	Line	30482.6	10159.7	0				53.69
21PMB_HE.svs	86d924ed-7e06-4f19-b8c7-49ae9d7a38fb	Annotation		Calibrator	Root object (Image)	Line	30408.7	10143.9	0				150.02
21PMB_HE.svs	c0aca1e7-c6a3-4665-a61a-c66bcad3321b	Annotation		Epithelial thickness	Root object (Image)	Line	30363.8	10074.4	0				69.25
21PMB_HE.svs	48bbf3dc-bee3-4c30-a3ec-041b9c6e61c3	Annotation		Calibrator	Root object (Image)	Line	30270.7	10099.9	0				149.94
21PMB_HE.svs	5126190d-bd99-4fc2-a296-d692fc508ab0	Annotation		Epithelial thickness	Root object (Image)	Line	30204.3	10060.4	0				73.18
21PMB_HE.svs	22c15feb-4431-4622-90d4-ef13f61c174d	Annotation		Calibrator	Root object (Image)	Line	30120.8	10096	0				150
21PMB_HE.svs	5322725a-219a-4d15-9ca1-f87b2f9f4e16	Annotation		Epithelial thickness	Root object (Image)	Line	30034.5	10062.2	0				71.66
21PMB_HE.svs	87ef4b28-8126-418d-86e8-82b5cf475572	Annotation		Calibrator	Root object (Image)	Line	29971	10092.3	0				149.97
21PMB_HE.svs	96f5144e-2aa1-46a7-9dff-4ada868d1aad	Annotation		Epithelial thickness	Root object (Image)	Line	29897.1	10061.1	0				54.86
21PMB_HE.svs	034fb497-c004-4a72-89f1-911eb27892eb	Annotation		Calibrator	Root object (Image)	Line	29821.7	10078.3	0				150.06
21PMB_HE.svs	5b8df0b6-f86e-4bf9-97cb-c56f55c390f0	Annotation		Epithelial thickness	Root object (Image)	Line	29753.2	10031.7	0				73.94
21PMB_HE.svs	b85681a8-d784-4054-a2a1-a62ff2165d5b	Annotation		Calibrator	Root object (Image)	Line	29675.5	10046.8	0				150.03
21PMB_HE.svs	8abbd0ca-fbf9-4036-88e2-7e16eca8e60e	Annotation		Epithelial thickness	Root object (Image)	Line	29616.9	9999.3	0				58.25
21PMB_HE.svs	1b06284e-853a-4e51-aa80-e883a6bed609	Annotation		Calibrator	Root object (Image)	Line	29534.3	9996.6	0				150.01
21PMB_HE.svs	e18af49c-5365-4f48-8700-2bd78b4b39d5	Annotation		Epithelial thickness	Root object (Image)	Line	29473.3	9942.4	0				53.74
21PMB_HE.svs	ea74d62e-f18e-4cd6-9ac4-d14be88e7865	Annotation		Calibrator	Root object (Image)	Line	29395.2	9940.7	0				149.99
21PMB_HE.svs	7d597661-20c8-496f-8923-7f734a708bcb	Annotation		Epithelial thickness	Root object (Image)	Line	29335.6	9881.1	0				66.09
21PMB_HE.svs	d65de5da-8fcf-4b20-8998-783dcc729ef5	Annotation		Calibrator	Root object (Image)	Line	29258	9880.3	0				150.01
21PMB_HE.svs	35151dca-86ca-4a71-bd17-77c075decbc5	Annotation		Epithelial thickness	Root object (Image)	Line	29201.5	9823	0				54.4
21PMB_HE.svs	309d7be4-3333-417c-becb-643d24088488	Annotation		Calibrator	Root object (Image)	Line	29121.9	9817.2	0				150.04
21PMB_HE.svs	aa11cdf5-da63-4276-a9f5-b74ea677f2d8	Annotation		Epithelial thickness	Root object (Image)	Line	29071.2	9750.6	0				80.23
21PMB_HE.svs	e3231ce7-143f-4925-8a68-ce888ee464b7	Annotation		Calibrator	Root object (Image)	Line	28990.6	9745.5	0				149.98
21PMB_HE.svs	7aab623b-3c9a-4c5f-bbf5-2d1d46ad06d8	Annotation		Epithelial thickness	Root object (Image)	Line	28954.6	9668.2	0				90.25
21PMB_HE.svs	d61d68c5-298a-4d48-bd56-b9d5d909e9d9	Annotation		Calibrator	Root object (Image)	Line	28865.4	9662.9	0				149.99
21PMB_HE.svs	9b501d77-174c-4c09-b408-f9fea8fc108d	Annotation		Epithelial thickness	Root object (Image)	Line	28835.4	9576.2	0				111.81
21PMB_HE.svs	27ad3632-54f1-4d12-aa81-bdd18986fbc3	Annotation		Calibrator	Root object (Image)	Line	28741.2	9579	0				150
21PMB_HE.svs	aa2ac18c-b145-41b0-a0ca-1195a63340e1	Annotation		Epithelial thickness	Root object (Image)	Line	28720.4	9482	0				136.93
21PMB_HE.svs	954fd2f3-8808-442d-b4e4-dd28eead8761	Annotation		Calibrator	Root object (Image)	Line	28617.4	9494.1	0				149.98
21PMB_HE.svs	cc65e146-d927-41cb-9d23-b1231356edef	Annotation		Epithelial thickness	Root object (Image)	Line	28596.3	9398.3	0				136.37
21PMB_HE.svs	49eb01fd-aaa9-4384-80ca-a658352e9820	Annotation		Calibrator	Root object (Image)	Line	28493	9410.3	0				149.98
21PMB_HE.svs	86a337a9-a1fe-4056-af9b-0aef877393e2	Annotation		Epithelial thickness	Root object (Image)	Line	28457.5	9317.8	0				114.29
21PMB_HE.svs	6d156561-e384-48b6-8e01-fd255053233d	Annotation		Calibrator	Root object (Image)	Line	28370.1	9324.3	0				149.99
21PMB_HE.svs	1b9ff141-3f84-4d1a-bdce-9f0b30601624	Annotation		Epithelial thickness	Root object (Image)	Line	28325.7	9240.7	0				85.75
21PMB_HE.svs	3ea6ed74-d6fa-467e-b710-3cdd8b8a630c	Annotation		Calibrator	Root object (Image)	Line	28236	9265	0				150.02
21PMB_HE.svs	e5c7e480-6783-43c6-b62f-c376ad863b30	Annotation		Epithelial thickness	Root object (Image)	Line	28170.8	9215.6	0				70.29
21PMB_HE.svs	f579fa1b-5403-4cec-9173-98eeffb15b3d	Annotation		Calibrator	Root object (Image)	Line	28094.1	9219	0				150
21PMB_HE.svs	fa7a5bf5-6ecb-49c9-8405-6f88a9e6674d	Annotation		Epithelial thickness	Root object (Image)	Line	28038.3	9161.8	0				58.73
21PMB_HE.svs	87361d2b-a069-473f-b44f-98c65db63ae2	Annotation		Calibrator	Root object (Image)	Line	27966.5	9142.2	0				149.99
21PMB_HE.svs	b987b750-3e72-421e-acf9-f06594e64a74	Annotation		Epithelial thickness	Root object (Image)	Line	27926	9072.7	0				60.07
21PMB_HE.svs	34fc68d1-8bef-4200-b81e-b2ea9479d4a0	Annotation		Calibrator	Root object (Image)	Line	27850.7	9047	0				149.98
21PMB_HE.svs	35820a88-62c9-4708-8952-b061d3e5b3c6	Annotation		Epithelial thickness	Root object (Image)	Line	27806.4	8978.8	0				45.41
21PMB_HE.svs	a272439d-b0ed-4bee-9497-1b74602d604c	Annotation		Calibrator	Root object (Image)	Line	27730.9	8957.4	0				149.96
21PMB_HE.svs	9eb750d5-9551-4ee8-aa6c-69a8d231a2cb	Annotation		Epithelial thickness	Root object (Image)	Line	27681.3	8895	0				51.84
21PMB_HE.svs	e8c9a7e0-45f8-4f6d-9df6-e90611ea9ffe	Annotation		Calibrator	Root object (Image)	Line	27595.2	8897.9	0				149.96
21PMB_HE.svs	e843c558-98be-47ea-aa42-6438bdd8cfe1	Annotation		Epithelial thickness	Root object (Image)	Line	27537.7	8848.6	0				67.55
21PMB_HE.svs	9639bb5c-c3bc-42cf-bc86-8fd372bce85e	Annotation		Calibrator	Root object (Image)	Line	27457.2	8842.3	0				149.96
21PMB_HE.svs	18182268-d734-4218-9dcc-48f5a6c51f76	Annotation		Epithelial thickness	Root object (Image)	Line	27407.8	8775	0				69.29
21PMB_HE.svs	3ff4348d-8506-4de3-a99e-cd0629288f45	Annotation		Calibrator	Root object (Image)	Line	27326.5	8768.7	0				150
21PMB_HE.svs	dbd1cb97-43da-463f-a7fe-56408ea9c760	Annotation		Epithelial thickness	Root object (Image)	Line	27279	8699.1	0				74.48
21PMB_HE.svs	87b110bf-d085-47f1-a4d0-a5dc79f36c17	Annotation		Calibrator	Root object (Image)	Line	27196.8	8693.4	0				150
21PMB_HE.svs	067b8516-da6f-4704-9ba4-5fe9b8e28ce1	Annotation		Epithelial thickness	Root object (Image)	Line	27151.9	8627.7	0				67.23
21PMB_HE.svs	920c3652-6bde-4a79-bc68-2d8c28ceb08b	Annotation		Calibrator	Root object (Image)	Line	27070.4	8612.7	0				150.01
21PMB_HE.svs	170783a2-4936-4a3f-82c5-f8afd67c8e32	Annotation		Epithelial thickness	Root object (Image)	Line	27025.6	8545.4	0				60.31
21PMB_HE.svs	88232543-ea13-42cc-a000-59fe34537415	Annotation		Calibrator	Root object (Image)	Line	26950.2	8523.1	0				150.01
21PMB_HE.svs	fb8d2939-2ced-4fd8-8678-81041036833e	Annotation		Epithelial thickness	Root object (Image)	Line	26905.4	8453.4	0				52.51
21PMB_HE.svs	143d9f93-2bf9-479d-8e67-108ad4ba8d50	Annotation		Calibrator	Root object (Image)	Line	26825.5	8440.9	0				150.01
21PMB_HE.svs	d32a2bf2-a9cc-4797-a4af-c96aca236670	Annotation		Epithelial thickness	Root object (Image)	Line	26771.9	8388.5	0				43.28
21PMB_HE.svs	3ac2191e-2cab-4bdd-9268-4a8928f52907	Annotation		Calibrator	Root object (Image)	Line	26707.9	8351.1	0				150.02
21PMB_HE.svs	867b7143-f1c3-47f0-8655-83d172f08d28	Annotation		Epithelial thickness	Root object (Image)	Line	26661.7	8288.9	0				18.21
21PMB_HE.svs	5e71d389-8b23-4c51-88a5-83d299076ee9	Annotation		Calibrator	Root object (Image)	Line	26584.1	8277.5	0				149.96
21PMB_HE.svs	adf5a509-5d0b-47dd-94b9-d47c789c38c0	Annotation		Epithelial thickness	Root object (Image)	Line	26525.3	8236.4	0				51.82
21PMB_HE.svs	34489c3b-967e-4cc2-985e-be3d362e0457	Annotation		Calibrator	Root object (Image)	Line	26450.5	8214.8	0				150
21PMB_HE.svs	3fd41df2-15fa-428d-8527-ff5cc4bfaae3	Annotation		Epithelial thickness	Root object (Image)	Line	26397.8	8153.3	0				39.53
21PMB_HE.svs	4736570e-5303-4a28-8f94-48c5ffcd9456	Annotation		Calibrator	Root object (Image)	Line	26328.8	8127.1	0				150
21PMB_HE.svs	24710a8c-4ba5-4ddd-a7c3-3d913ed6eb79	Annotation		Epithelial thickness	Root object (Image)	Line	26276.6	8069.2	0				32.31
21PMB_HE.svs	209e2f58-f774-431f-b758-6cb5ac204d52	Annotation		Calibrator	Root object (Image)	Line	26204.7	8043	0				149.99
21PMB_HE.svs	740ee912-e274-4db5-b679-46f317acb9b5	Annotation		Epithelial thickness	Root object (Image)	Line	26155.9	7986.6	0				44.16
21PMB_HE.svs	c8989321-5703-4db3-8c42-3e8a6b8ed6b7	Annotation		Calibrator	Root object (Image)	Line	26084.9	7953.5	0				150.01
21PMB_HE.svs	c1ad6e11-ae6a-47d0-aefa-b0624ccf6b9e	Annotation		Epithelial thickness	Root object (Image)	Line	26043.1	7886	0				46.3
21PMB_HE.svs	d6f512b4-c4a2-4c00-a540-a57a96399eb3	Annotation		Calibrator	Root object (Image)	Line	25967.9	7859.8	0				150
21PMB_HE.svs	0891dd5e-7214-4381-929d-97dfe7fcd9ff	Annotation		Epithelial thickness	Root object (Image)	Line	25926	7785.9	0				69.9
21PMB_HE.svs	117db374-1901-45e8-a6cf-79e9e3b9be21	Annotation		Calibrator	Root object (Image)	Line	25851.2	7765.7	0				150.04
21PMB_HE.svs	66dc229b-47bc-4959-bd76-f880a583e5dd	Annotation		Epithelial thickness	Root object (Image)	Line	25813	7693.3	0				57.66
21PMB_HE.svs	b3f876de-fb65-47de-92a3-75a6711fc4c4	Annotation		Calibrator	Root object (Image)	Line	25738.7	7666.4	0				149.98
21PMB_HE.svs	c720e6db-5ebf-4f92-af7e-58117bb60141	Annotation		Epithelial thickness	Root object (Image)	Line	25700.2	7597.1	0				53.17
21PMB_HE.svs	7232d273-a6e4-4fdd-8c67-847cd4e3697e	Annotation		Calibrator	Root object (Image)	Line	25621.2	7573.5	0				149.99
21PMB_HE.svs	9051b614-1c4b-493a-afe3-7923ece84dcd	Annotation		Epithelial thickness	Root object (Image)	Line	25585.2	7498.9	0				79.92
21PMB_HE.svs	c539c14c-9b50-4cb3-8761-80a0c4af8fa0	Annotation		Calibrator	Root object (Image)	Line	25501.9	7482.7	0				150.01
21PMB_HE.svs	62f1b27f-3afe-467e-996b-67659dbf8674	Annotation		Epithelial thickness	Root object (Image)	Line	25461.9	7412.1	0				58.69
21PMB_HE.svs	b0b651b0-2390-4193-9d07-f85e20e73fee	Annotation		Calibrator	Root object (Image)	Line	25396.4	7377	0				150.01
21PMB_HE.svs	568045ff-c30e-4e19-bcc2-d102993451df	Annotation		Epithelial thickness	Root object (Image)	Line	25382.4	7291.1	0				86.71
21PMB_HE.svs	89add669-482c-4de0-aafd-e0818e15138e	Annotation		Calibrator	Root object (Image)	Line	25297.9	7264	0				150
21PMB_HE.svs	a8427368-3c2b-45e6-9baf-e38f42202c5a	Annotation		Epithelial thickness	Root object (Image)	Line	25282.8	7175.7	0				98.27
21PMB_HE.svs	ffcdf24f-16ff-44bc-ab2a-d0cd41d91cf4	Annotation		Calibrator	Root object (Image)	Line	25191.4	7158.6	0				149.96
21PMB_HE.svs	93d20dbb-3660-4b55-9e66-f18091f8e6e7	Annotation		Epithelial thickness	Root object (Image)	Line	25171.9	7074.9	0				97.9
21PMB_HE.svs	9dcc316b-f62d-41e1-a832-487474fe9414	Annotation		Calibrator	Root object (Image)	Line	25083.4	7054.7	0				149.97
21PMB_HE.svs	46cde1ae-5634-4967-a5a2-b3ccb28168c3	Annotation		Epithelial thickness	Root object (Image)	Line	25071.3	6961.2	0				113.74
21PMB_HE.svs	7b4641c0-319e-42ba-8a7d-3413d0037d9c	Annotation		Calibrator	Root object (Image)	Line	24979.3	6946.7	0				149.96
21PMB_HE.svs	5784fc1e-8a57-449b-9e6a-f885acd90cb3	Annotation		Epithelial thickness	Root object (Image)	Line	24963.9	6859.6	0				97.23
21PMB_HE.svs	849e5b85-4cd6-46a0-b35d-c6b694988ef9	Annotation		Calibrator	Root object (Image)	Line	24881.7	6833	0				149.99
21PMB_HE.svs	31877af5-f30a-4a22-b304-ef4d105b90c9	Annotation		Epithelial thickness	Root object (Image)	Line	24867.7	6758.5	0				71.05
21PMB_HE.svs	577fd6fe-82be-4bf6-b900-b4731abe94f5	Annotation		Calibrator	Root object (Image)	Line	24793.1	6712.1	0				149.97
21PMB_HE.svs	58769985-7c89-4964-a7d7-d7f7153336d4	Annotation		Epithelial thickness	Root object (Image)	Line	24798.4	6615.7	0				118.39
21PMB_HE.svs	17a275ff-7166-4cbb-a409-6036c92f8b41	Annotation		Calibrator	Root object (Image)	Line	24703.3	6592.1	0				150
21PMB_HE.svs	680208c0-5745-44d3-b02d-99fd61b9ee3e	Annotation		Epithelial thickness	Root object (Image)	Line	24696.8	6495.9	0				111.6
21PMB_HE.svs	b7534388-c456-463b-9247-2fe11f7ae261	Annotation		Calibrator	Root object (Image)	Line	24603.1	6480.7	0				149.98
21PMB_HE.svs	49c2425d-21e3-483f-bd16-646bb0cfa9cd	Annotation		Epithelial thickness	Root object (Image)	Line	24582.5	6395.5	0				91.09
21PMB_HE.svs	cda472ab-dfc3-4e58-b904-a0119033bfa8	Annotation		Calibrator	Root object (Image)	Line	24506.8	6366.4	0				150.03
21PMB_HE.svs	cfec3553-5afe-4a39-bdbb-f75a65bd1f16	Annotation		Epithelial thickness	Root object (Image)	Line	24507.5	6277.6	0				104.13
21PMB_HE.svs	dc0abed4-d241-422c-82f4-639a139a9c7a	Annotation		Calibrator	Root object (Image)	Line	24426.6	6239.8	0				149.99
21PMB_HE.svs	5e996b21-acea-4a26-a946-705d1949ace0	Annotation		Epithelial thickness	Root object (Image)	Line	24431.7	6146.6	0				100.76
21PMB_HE.svs	53f25cf5-c930-418f-a7fe-e9a629c6ce65	Annotation		Calibrator	Root object (Image)	Line	24347.5	6112.4	0				150.05
21PMB_HE.svs	67ca7fc5-fa33-44cb-986d-31c15437c38b	Annotation		Epithelial thickness	Root object (Image)	Line	24343.6	6024.1	0				92.85
21PMB_HE.svs	81422d8c-bf71-4d7d-8321-fe7ad3489fc2	Annotation		Calibrator	Root object (Image)	Line	24263.3	5988.3	0				149.99
21PMB_HE.svs	8e2f2d9f-2949-4464-9857-4076fdbfa4b6	Annotation		Epithelial thickness	Root object (Image)	Line	24253.7	5905.7	0				76.86
21PMB_HE.svs	19d0f35e-c20b-40c6-b78a-d9b345a85cf1	Annotation		Calibrator	Root object (Image)	Line	24183.9	5861.1	0				150
21PMB_HE.svs	fd57afc9-1d97-4998-9b3c-32c5c952d4aa	Annotation		Epithelial thickness	Root object (Image)	Line	24180	5777.1	0				76.87
21PMB_HE.svs	b7abd02a-45a0-4585-9010-fab3a0f94023	Annotation		Calibrator	Root object (Image)	Line	24112.6	5729.2	0				150
21PMB_HE.svs	09e6e1c8-2cdf-4151-b95f-65b8dbb8d0c4	Annotation		Epithelial thickness	Root object (Image)	Line	24111.9	5646.7	0				73.64
21PMB_HE.svs	41b0eaeb-1ed5-4b97-89af-b6ab25534a6c	Annotation		Calibrator	Root object (Image)	Line	24044.8	5595.4	0				149.97
21PMB_HE.svs	e9ace31e-079a-42c5-a85f-b84991959a2a	Annotation		Epithelial thickness	Root object (Image)	Line	24043.9	5513.3	0				72.43
21PMB_HE.svs	89da2215-3b8c-4e5f-9ee1-d926bd36aebf	Annotation		Calibrator	Root object (Image)	Line	23984.1	5458.5	0				149.99
21PMB_HE.svs	5c278946-b0a6-4b48-a86d-1b2ab2a619dc	Annotation		Epithelial thickness	Root object (Image)	Line	23999.5	5371.7	0				90.96
21PMB_HE.svs	21d7b574-115e-456c-8c40-7eb763cc1431	Annotation		Calibrator	Root object (Image)	Line	23931.7	5318	0				149.97
21PMB_HE.svs	5e51d6d0-d79d-4d6d-a710-06e90b06cb49	Annotation		Epithelial thickness	Root object (Image)	Line	23939.3	5239.8	0				67.98
21PMB_HE.svs	84f7038a-12d0-42b6-a203-679eda205008	Annotation		Calibrator	Root object (Image)	Line	23883.6	5176	0				149.99
21PMB_HE.svs	ec813dc8-52b5-4fdb-9202-64bf1574c50c	Annotation		Epithelial thickness	Root object (Image)	Line	23901.3	5088.8	0				86.41
21PMB_HE.svs	c2cd7e11-c263-48df-8697-bfe10e32ed16	Annotation		Calibrator	Root object (Image)	Line	23839.9	5032.5	0				150.02
21PMB_HE.svs	8246a99d-6924-4d18-b955-530ae60121c7	Annotation		Epithelial thickness	Root object (Image)	Line	23859.2	4948.9	0				84.18
21PMB_HE.svs	cf0bc437-093c-4d9c-a475-59e572502260	Annotation		Calibrator	Root object (Image)	Line	23802.2	4887.4	0				149.98
21PMB_HE.svs	64797aa7-f4a0-4fd3-8fca-3468c887c41e	Annotation		Epithelial thickness	Root object (Image)	Line	23822.4	4804.9	0				76.57
21PMB_HE.svs	d68d1923-8aba-45c2-ab8e-25ec41fe0160	Annotation		Calibrator	Root object (Image)	Line	23765.4	4742	0				150
21PMB_HE.svs	60d12a04-29e8-4334-99ce-647a30b3a1b7	Annotation		Epithelial thickness	Root object (Image)	Line	23786.5	4660.1	0				84.56
21PMB_HE.svs	584f5f88-3cc8-4c2f-ae47-ee370bed43c7	Annotation		Calibrator	Root object (Image)	Line	23725.1	4597.5	0				150.03
21PMB_HE.svs	cf48ccc1-af86-4fe8-b9b2-68180d9a37e1	Annotation		Epithelial thickness	Root object (Image)	Line	23738.9	4515.9	0				70.71
21PMB_HE.svs	ed17d330-c0d7-4ba2-bce1-ca2411717098	Annotation		Calibrator	Root object (Image)	Line	23692.7	4451.2	0				150.01
21PMB_HE.svs	a9c0dca5-7109-4aa1-a5a4-220fe41646b8	Annotation		Epithelial thickness	Root object (Image)	Line	23710	4373.9	0				59.36
21PMB_HE.svs	65f05fde-a92e-49c6-a265-f8cd1d6551ae	Annotation		Calibrator	Root object (Image)	Line	23674.1	4302.5	0				149.96
21PMB_HE.svs	ac19dced-84d6-40d8-8b30-acbbd866196b	Annotation		Epithelial thickness	Root object (Image)	Line	23702.2	4227	0				69.24
21PMB_HE.svs	f908231e-2382-4407-9d1a-e8bdd2b63783	Annotation		Calibrator	Root object (Image)	Line	23668	4152.9	0				149.95
21PMB_HE.svs	0d2c715f-58f0-45c0-af93-80732b295770	Annotation		Epithelial thickness	Root object (Image)	Line	23705.5	4078.8	0				73.67
21PMB_HE.svs	f089e159-69b1-4bc5-a8ac-4302766caf5d	Annotation		Epithelium area	Root object (Image)	Geometry	28077.8	8431.3	5558		922042.5	34686.1
21PMB_HE.svs	fed8dae8-a57d-41ab-b9d3-49c11cf663e2	Annotation		Stroma	Root object (Image)	Polygon	28377.7	8068.5	10050		6594944.6	25151.5
22LMA_HE.svs	a3fcced1-440b-47dc-a14f-4e01c6c318db	Annotation		Epithelial thickness	Root object (Image)	Line	19747	3653.3	0				67.71
22LMA_HE.svs	2d2c6772-57bb-44c3-9d84-a84b219a688c	Annotation		Calibrator	Root object (Image)	Line	19823.2	3631.7	0				150.01
22LMA_HE.svs	03590fa5-f77f-4654-85ce-84fc521d8e43	Annotation		Epithelial thickness	Root object (Image)	Line	19895.8	3669.9	0				51.95
22LMA_HE.svs	6770d679-d647-4026-b3ee-b0531826e8e1	Annotation		Calibrator	Root object (Image)	Line	19971	3657.6	0				150
22LMA_HE.svs	8b4a76a9-35b5-4637-bc68-5f92977426ba	Annotation		Epithelial thickness	Root object (Image)	Line	20039.8	3696.6	0				51.7
22LMA_HE.svs	12c32a8a-2515-43ae-b210-865da9f34e13	Annotation		Calibrator	Root object (Image)	Line	20117.5	3689.4	0				150
22LMA_HE.svs	89fb9366-0990-41ab-b834-160cf778d8c3	Annotation		Epithelial thickness	Root object (Image)	Line	20184.1	3733.9	0				54.07
22LMA_HE.svs	1628294d-9b35-4f80-9cde-d9bb1d443925	Annotation		Calibrator	Root object (Image)	Line	20262.8	3726.7	0				150.01
22LMA_HE.svs	948a2c01-35b1-4ebf-8a29-6affc831e364	Annotation		Epithelial thickness	Root object (Image)	Line	20327.2	3774.2	0				59.08
22LMA_HE.svs	2f9b4e2e-328f-4726-9ebd-029a10722e32	Annotation		Calibrator	Root object (Image)	Line	20407	3767.9	0				150
22LMA_HE.svs	5a4a45f3-45b3-43c1-9736-cc75910b6778	Annotation		Epithelial thickness	Root object (Image)	Line	20470.9	3818.5	0				59
22LMA_HE.svs	f76c19b8-f349-4435-ae15-30272e712587	Annotation		Calibrator	Root object (Image)	Line	20550.4	3812.1	0				150
22LMA_HE.svs	17b0741a-cb8e-4fd0-9fc6-58faa7e3f003	Annotation		Epithelial thickness	Root object (Image)	Line	20611.4	3865.4	0				65.84
22LMA_HE.svs	4c45a19b-c5f3-4c7e-ae21-5d1d562f4bbd	Annotation		Calibrator	Root object (Image)	Line	20693.1	3858.3	0				150
22LMA_HE.svs	c34a1e72-6341-4420-a55b-45e34eb506e0	Annotation		Epithelial thickness	Root object (Image)	Line	20755.1	3910.6	0				59.49
22LMA_HE.svs	a22d81fc-67c0-4b82-98f1-fdf9479818f5	Annotation		Calibrator	Root object (Image)	Line	20835.1	3906.5	0				150
22LMA_HE.svs	5638606c-edac-48fc-8050-9e816c6c0267	Annotation		Epithelial thickness	Root object (Image)	Line	20896.3	3958.7	0				59.33
22LMA_HE.svs	47e574d0-c780-49c7-a554-8633d5a8be83	Annotation		Calibrator	Root object (Image)	Line	20976.3	3957.1	0				150.02
22LMA_HE.svs	b483cf78-4c34-4a5e-aa45-3450b872f67d	Annotation		Epithelial thickness	Root object (Image)	Line	21034.8	4012.3	0				62.35
22LMA_HE.svs	65926a93-e7d4-4d46-9998-e32343ad739c	Annotation		Calibrator	Root object (Image)	Line	21116.2	4011.4	0				149.99
22LMA_HE.svs	d31ed7ec-b096-43ef-adee-335f8d5e4d54	Annotation		Epithelial thickness	Root object (Image)	Line	21173.4	4069.3	0				64.85
22LMA_HE.svs	64df2e24-cf2d-455d-aedf-fd5941e5fec7	Annotation		Calibrator	Root object (Image)	Line	21255.6	4066.6	0				149.99
22LMA_HE.svs	9b7c451a-c83f-4759-acf9-b25a822d4529	Annotation		Epithelial thickness	Root object (Image)	Line	21312.1	4124.3	0				66.36
22LMA_HE.svs	999e7910-a464-477a-a921-e4d211ab38fb	Annotation		Calibrator	Root object (Image)	Line	21393.9	4124.6	0				150.01
22LMA_HE.svs	f545e700-45cb-4cd0-ac39-0e016fdb24e5	Annotation		Epithelial thickness	Root object (Image)	Line	21449.9	4185.1	0				64.62
22LMA_HE.svs	251b98d6-a900-43a9-b9c6-438c08bacaf6	Annotation		Calibrator	Root object (Image)	Line	21531.1	4185.4	0				150.01
22LMA_HE.svs	a146f66b-d173-4d05-be84-44ace5eac763	Annotation		Epithelial thickness	Root object (Image)	Line	21585.2	4246.7	0				68.83
22LMA_HE.svs	0c421369-8017-47a8-b12c-048631113273	Annotation		Calibrator	Root object (Image)	Line	21668.3	4246.1	0				150
22LMA_HE.svs	d33cbf68-c8b5-4dc9-ac9d-40af413c9f56	Annotation		Epithelial thickness	Root object (Image)	Line	21722.4	4307.3	0				67.4
22LMA_HE.svs	cd3cea4b-ed85-49b9-a785-4116c415ea5f	Annotation		Calibrator	Root object (Image)	Line	21803.3	4311.2	0				149.99
22LMA_HE.svs	d0027144-48b8-4821-af8e-b22e50ec4a3f	Annotation		Epithelial thickness	Root object (Image)	Line	21854.8	4375	0				66.12
22LMA_HE.svs	bd554410-8a18-420f-b6df-79067a6ec759	Annotation		Calibrator	Root object (Image)	Line	21937.8	4377.7	0				149.99
22LMA_HE.svs	dfb8986b-4377-4a82-89cf-09649434e0c1	Annotation		Epithelial thickness	Root object (Image)	Line	21990	4441.3	0				70.46
22LMA_HE.svs	3da0432f-88cd-451f-84aa-6af790da5a03	Annotation		Calibrator	Root object (Image)	Line	22072.1	4444.5	0				150
22LMA_HE.svs	65123dac-1793-40f7-938c-5fcd6f2e7e27	Annotation		Epithelial thickness	Root object (Image)	Line	22122	4510.4	0				70.46
22LMA_HE.svs	65a7ef49-081c-4813-92aa-ee8fd6560474	Annotation		Calibrator	Root object (Image)	Line	22204	4515.9	0				150.01
22LMA_HE.svs	4ac75f85-1ca6-4586-a757-6c2d36398a17	Annotation		Epithelial thickness	Root object (Image)	Line	22251	4585.2	0				75.16
22LMA_HE.svs	156f255e-cb75-4d1d-a16b-bb63dc4f8426	Annotation		Calibrator	Root object (Image)	Line	22336.6	4585.9	0				150
22LMA_HE.svs	39990a13-8ed2-484d-84f6-8d2d2381d3c5	Annotation		Epithelial thickness	Root object (Image)	Line	22383.6	4655.1	0				81.98
22LMA_HE.svs	26788889-3b57-4c0e-8aa5-3456f3ff94ed	Annotation		Calibrator	Root object (Image)	Line	22466.9	4659.8	0				150.01
22LMA_HE.svs	cd837232-8fc9-4906-8283-19948350f2e3	Annotation		Epithelial thickness	Root object (Image)	Line	22506	4734.6	0				83.77
22LMA_HE.svs	25a9fcad-4694-4c6b-a36b-67e56a7e686f	Annotation		Calibrator	Root object (Image)	Line	22591.9	4742.8	0				150.01
22LMA_HE.svs	e6f38a17-30c7-440d-8969-3328d909776b	Annotation		Epithelial thickness	Root object (Image)	Line	22630.5	4818.1	0				80.49
22LMA_HE.svs	23b532ce-3857-468e-8b43-19b0e9fbd848	Annotation		Calibrator	Root object (Image)	Line	22712.8	4831.4	0				150.02
22LMA_HE.svs	2d40455c-43a2-48bf-98f5-22f4f41c3378	Annotation		Epithelial thickness	Root object (Image)	Line	22747.1	4908.4	0				79.34
22LMA_HE.svs	1e33ca75-59d2-441e-993f-e485bd0bf67d	Annotation		Calibrator	Root object (Image)	Line	22831	4923.8	0				150
22LMA_HE.svs	914f2810-21e1-47de-bda8-8b97995adc86	Annotation		Epithelial thickness	Root object (Image)	Line	22864.7	5000.9	0				79.4
22LMA_HE.svs	cc9528d0-cb95-4648-b67a-ba8930650518	Annotation		Calibrator	Root object (Image)	Line	22947	5018.8	0				150
22LMA_HE.svs	66dca719-b389-4e4c-91c6-ef39f27fb43f	Annotation		Epithelial thickness	Root object (Image)	Line	22978.4	5098	0				79.84
22LMA_HE.svs	00aa0af3-824f-47f0-9fe4-e67a211732ce	Annotation		Calibrator	Root object (Image)	Line	23059.1	5118.5	0				150
22LMA_HE.svs	260f8563-e12b-47d3-9f57-13389f3ea29a	Annotation		Epithelial thickness	Root object (Image)	Line	23089.1	5198.1	0				76.18
22LMA_HE.svs	a74fb14b-2f1c-4226-a870-c24ff04d3ca7	Annotation		Calibrator	Root object (Image)	Line	23166	5223.5	0				150.01
22LMA_HE.svs	cf9b2eaf-717e-4a46-a3fa-8b57a9b3e177	Annotation		Epithelial thickness	Root object (Image)	Line	23190.3	5302.7	0				74.87
22LMA_HE.svs	53eed8de-751c-4fb5-8441-e57f7ddf4002	Annotation		Calibrator	Root object (Image)	Line	23270.4	5331.3	0				150
22LMA_HE.svs	f869cf8d-3676-4417-b8fe-b12895c8f0ff	Annotation		Epithelial thickness	Root object (Image)	Line	23296.1	5411.3	0				74.51
22LMA_HE.svs	61708a8f-54d3-4eae-929b-ca83d742f403	Annotation		Calibrator	Root object (Image)	Line	23373.1	5440.6	0				150
22LMA_HE.svs	5fd20361-b369-4e23-9f01-7874b5eb2e14	Annotation		Epithelial thickness	Root object (Image)	Line	23395.2	5522.2	0				77.25
22LMA_HE.svs	8531d3d8-4e8b-4250-a987-06813983b150	Annotation		Calibrator	Root object (Image)	Line	23472.3	5553.1	0				150.02
22LMA_HE.svs	201ec1f6-2273-475c-8f37-af482b1ae5c3	Annotation		Epithelial thickness	Root object (Image)	Line	23490.9	5636.6	0				80.23
22LMA_HE.svs	72ed7137-69e1-40c0-840b-2bf677082073	Annotation		Calibrator	Root object (Image)	Line	23565.2	5670.8	0				150.01
22LMA_HE.svs	3f4c0483-e91d-41da-b9ff-c2323b4cf179	Annotation		Epithelial thickness	Root object (Image)	Line	23584	5751.8	0				64.97
22LMA_HE.svs	df0e5b87-d663-4f91-9138-752dc609f669	Annotation		Calibrator	Root object (Image)	Line	23659.2	5787.4	0				150
22LMA_HE.svs	56220c03-1690-4e06-9e12-488799fb353e	Annotation		Epithelial thickness	Root object (Image)	Line	23676.4	5867.8	0				81.78
22LMA_HE.svs	2ff4a09c-82c1-422e-b192-766628eb8340	Annotation		Calibrator	Root object (Image)	Line	23752.8	5904.4	0				150
22LMA_HE.svs	afe37746-50d1-4cf1-92e4-546bdeb81653	Annotation		Epithelial thickness	Root object (Image)	Line	23763.8	5989.8	0				81.64
22LMA_HE.svs	f9098f9c-7b1b-47e7-b350-992462a28cd7	Annotation		Calibrator	Root object (Image)	Line	23839.2	6026.9	0				150.01
22LMA_HE.svs	91fe06ff-4df5-48a7-b751-cb9beaa7ae05	Annotation		Epithelial thickness	Root object (Image)	Line	23849.4	6111.9	0				79.98
22LMA_HE.svs	3e6d4ca8-26ec-4121-ba61-05ee854a486f	Annotation		Calibrator	Root object (Image)	Line	23922.3	6151.8	0				150.01
22LMA_HE.svs	1f5db480-f380-4530-8022-41db1ff4a527	Annotation		Epithelial thickness	Root object (Image)	Line	23927.6	6235.1	0				81.12
22LMA_HE.svs	a59d4c8a-0f22-4aea-8090-e8f181a2f9e7	Annotation		Calibrator	Root object (Image)	Line	24001.2	6279.4	0				150
22LMA_HE.svs	5a2cf0cc-09cd-433f-a170-504a1c84278d	Annotation		Epithelial thickness	Root object (Image)	Line	24006.1	6365	0				80.14
22LMA_HE.svs	03985681-9fe1-4a77-a9cf-d0f4aaadfdeb	Annotation		Calibrator	Root object (Image)	Line	24077.6	6408.5	0				150
22LMA_HE.svs	81b4b350-4747-4454-a0f7-07467d0b8228	Annotation		Epithelial thickness	Root object (Image)	Line	24079	6493.9	0				83.29
22LMA_HE.svs	bab72f13-30fd-4b9f-9861-0f09be59422f	Annotation		Calibrator	Root object (Image)	Line	24150.1	6539.8	0				150
22LMA_HE.svs	a6b97a22-a793-40d3-8aea-9c5566e1095d	Annotation		Epithelial thickness	Root object (Image)	Line	24148.2	6626.9	0				84.33
22LMA_HE.svs	a2a120f3-b461-4462-a693-f10eb687fa3d	Annotation		Calibrator	Root object (Image)	Line	24217.3	6673.9	0				149.99
22LMA_HE.svs	3a3556ad-3d56-4747-8b1e-177452eb8817	Annotation		Epithelial thickness	Root object (Image)	Line	24215	6759.9	0				78.54
22LMA_HE.svs	576126e8-193c-42c1-9e48-93d63f763f96	Annotation		Calibrator	Root object (Image)	Line	24282.3	6809.1	0				150
22LMA_HE.svs	4ad39fe7-ed0f-40f0-8cda-9e0050a6022c	Annotation		Epithelial thickness	Root object (Image)	Line	24278.8	6894	0				80.03
22LMA_HE.svs	c15a7fc2-a3b6-43e3-b454-481d3e53bdf1	Annotation		Calibrator	Root object (Image)	Line	24347.3	6944.3	0				150
22LMA_HE.svs	024dd2a6-2703-4a4c-9124-f221f2742b70	Annotation		Epithelial thickness	Root object (Image)	Line	24341.7	7030.2	0				84.46
22LMA_HE.svs	5a351418-8b07-4dd3-9015-5f5b6f08270b	Annotation		Calibrator	Root object (Image)	Line	24409	7081	0				150.01
22LMA_HE.svs	53d4acba-07e4-4648-b1e5-e1e7a51d33ee	Annotation		Epithelial thickness	Root object (Image)	Line	24400.6	7167.9	0				83.47
22LMA_HE.svs	af2acd16-c173-45ca-a25d-d88734aedb70	Annotation		Calibrator	Root object (Image)	Line	24465.3	7220	0				150.01
22LMA_HE.svs	d1f3ccdd-6e5e-418a-88e1-56aedd713aad	Annotation		Epithelial thickness	Root object (Image)	Line	24455.6	7305.2	0				79.16
22LMA_HE.svs	0c157877-48c1-4e64-8520-924f4b4e30ab	Annotation		Calibrator	Root object (Image)	Line	24517.7	7360.6	0				150.01
22LMA_HE.svs	1a6a37af-5946-45d7-a78f-fb8ae36809a3	Annotation		Epithelial thickness	Root object (Image)	Line	24502.3	7443.9	0				85.54
22LMA_HE.svs	b765aafe-0904-4866-b905-e5e53a5d6818	Annotation		Calibrator	Root object (Image)	Line	24563.8	7503.2	0				150
22LMA_HE.svs	5dff7559-be26-4644-ac87-816b7fc6bf1e	Annotation		Epithelial thickness	Root object (Image)	Line	24543.1	7587.4	0				86.1
22LMA_HE.svs	4e8c075f-c4e8-4838-9565-ce1b99e72a89	Annotation		Calibrator	Root object (Image)	Line	24601	7648.5	0				150
22LMA_HE.svs	984a562a-509f-4eee-9e0d-0b0def8d1dd0	Annotation		Epithelial thickness	Root object (Image)	Line	24583.1	7730.5	0				71.17
22LMA_HE.svs	1c79ec9b-aca0-4ddc-b7c1-a28a4233a4db	Annotation		Calibrator	Root object (Image)	Line	24636	7794.4	0				150
22LMA_HE.svs	8124ea9a-2a31-4971-935e-6385cb4b85ca	Annotation		Epithelial thickness	Root object (Image)	Line	24614.1	7877	0				83.12
22LMA_HE.svs	ff6d8ae6-7030-44bf-9725-27b2bea8abac	Annotation		Calibrator	Root object (Image)	Line	24671.5	7940.1	0				150.01
22LMA_HE.svs	7089071d-da6c-4949-b988-1c0e004f8305	Annotation		Epithelial thickness	Root object (Image)	Line	24648.8	8022.7	0				81.93
22LMA_HE.svs	a3865a9f-50d9-49ca-93b6-1b37a8a990d5	Annotation		Calibrator	Root object (Image)	Line	24700.4	8087.2	0				150
22LMA_HE.svs	835072ae-33a6-4737-b95c-0aad9dcc7565	Annotation		Epithelial thickness	Root object (Image)	Line	24668.3	8166.7	0				88.31
22LMA_HE.svs	fd58c6b2-8d93-4d5d-b612-f61a2df85ce4	Annotation		Calibrator	Root object (Image)	Line	24712.5	8236.3	0				150.01
22LMA_HE.svs	c4e163e4-5cf1-4e4b-95ef-a02fc12d23f5	Annotation		Epithelial thickness	Root object (Image)	Line	24671.7	8309.4	0				82.46
22LMA_HE.svs	db895625-2804-483c-a1ba-3a0e9834725c	Annotation		Calibrator	Root object (Image)	Line	24706.8	8386.1	0				150
22LMA_HE.svs	850ef76a-ae00-443b-83ad-f8477ba1c228	Annotation		Epithelial thickness	Root object (Image)	Line	24657.3	8454.8	0				87.54
22LMA_HE.svs	bcc8b890-2ede-439d-924b-641c29aa5cb3	Annotation		Calibrator	Root object (Image)	Line	24686	8534.4	0				150
22LMA_HE.svs	d2b7fcdb-60b3-4510-979e-d02dbd16fd82	Annotation		Epithelial thickness	Root object (Image)	Line	24627.3	8598.5	0				90.11
22LMA_HE.svs	39043bcb-f5b9-41dc-931e-7434d53047b6	Annotation		Calibrator	Root object (Image)	Line	24646	8678.6	0				150
22LMA_HE.svs	0bd74657-4a87-4ec5-8ae0-e80dbda938de	Annotation		Epithelial thickness	Root object (Image)	Line	24578.1	8733.6	0				90.63
22LMA_HE.svs	94635d80-e785-4338-9bd6-bf56eb46c37d	Annotation		Calibrator	Root object (Image)	Line	24589.3	8817.3	0				150
22LMA_HE.svs	38cc6f9f-aa03-4fc1-a438-d436c9d8d8d7	Annotation		Epithelial thickness	Root object (Image)	Line	24516.8	8866.5	0				90.58
22LMA_HE.svs	143522e0-fe75-47e7-97d8-a9a43c8abcbd	Annotation		Calibrator	Root object (Image)	Line	24521.1	8950.8	0				149.95
22LMA_HE.svs	9237bcd4-4733-41f8-bb3f-b7a342e45e10	Annotation		Epithelial thickness	Root object (Image)	Line	24448.5	8994.2	0				84.03
22LMA_HE.svs	8b69e778-041b-4603-9aac-ec7c9be92f39	Annotation		Calibrator	Root object (Image)	Line	24443.5	9079	0				150.01
22LMA_HE.svs	9d41c5d1-822c-4ea3-a41b-f28e65d4f486	Annotation		Epithelial thickness	Root object (Image)	Line	24369	9118	0				82.4
22LMA_HE.svs	b25f50f6-9c54-41df-98c4-fd8e9d45a641	Annotation		Calibrator	Root object (Image)	Line	24354.5	9199.4	0				149.99
22LMA_HE.svs	10688ebe-d591-4a1d-81c9-7562651d055c	Annotation		Epithelial thickness	Root object (Image)	Line	24276.6	9233.6	0				75.64
22LMA_HE.svs	54d8d68d-5879-4a8c-8cd3-ec91096b818a	Annotation		Calibrator	Root object (Image)	Line	24260.8	9316.5	0				150.01
22LMA_HE.svs	a3d9438d-ef11-4161-b755-c58a6eb75e4b	Annotation		Epithelial thickness	Root object (Image)	Line	24184.1	9348.9	0				82.57
22LMA_HE.svs	f18d97fe-1535-46fa-8d75-f7d7c9c72ccd	Annotation		Calibrator	Root object (Image)	Line	24164.7	9431.5	0				150
22LMA_HE.svs	f07c35d3-d69f-41ce-9d2e-d379eff83d91	Annotation		Epithelial thickness	Root object (Image)	Line	24082.6	9459.1	0				84.19
22LMA_HE.svs	1a99395f-ae83-4794-aa87-3040efab1df1	Annotation		Calibrator	Root object (Image)	Line	24063.3	9542.1	0				149.99
22LMA_HE.svs	603fef65-eeb8-430f-a721-9bf3d905cc05	Annotation		Epithelial thickness	Root object (Image)	Line	23981.9	9567.6	0				85.07
22LMA_HE.svs	89da7492-5ebb-4940-aa69-45d76ca9ebd8	Annotation		Calibrator	Root object (Image)	Line	23957.3	9648	0				150
22LMA_HE.svs	c5568d42-ff4b-45ca-9dbe-a33f398ef53f	Annotation		Epithelial thickness	Root object (Image)	Line	23873.5	9668.7	0				83.33
22LMA_HE.svs	c8621cd8-bcba-4366-bdba-9526b96d211a	Annotation		Calibrator	Root object (Image)	Line	23846	9748.5	0				150
22LMA_HE.svs	cd4ef63b-516e-41ac-bed0-3b78078aaba4	Annotation		Epithelial thickness	Root object (Image)	Line	23763.1	9766.5	0				82.81
22LMA_HE.svs	563dc57d-3385-4bf4-9249-2f1651b92767	Annotation		Calibrator	Root object (Image)	Line	23730	9843.4	0				150.01
22LMA_HE.svs	cb80dc1a-5dcb-4dfb-9a91-648895c0431e	Annotation		Epithelial thickness	Root object (Image)	Line	23646.3	9858.2	0				77.66
22LMA_HE.svs	a1586936-b572-4216-bf4c-9bdeb08feadc	Annotation		Calibrator	Root object (Image)	Line	23610.8	9934.5	0				150.01
22LMA_HE.svs	dfe3449a-842f-4113-8a69-15a48d20b8f3	Annotation		Epithelial thickness	Root object (Image)	Line	23525.5	9947.1	0				84.13
22LMA_HE.svs	3255d22a-5ebe-4942-887b-d1867ba27014	Annotation		Calibrator	Root object (Image)	Line	23488.6	10021.4	0				150.01
22LMA_HE.svs	3b3c3503-7610-4f8a-a2b4-2ce5919a411e	Annotation		Epithelial thickness	Root object (Image)	Line	23402.8	10027.6	0				83.69
22LMA_HE.svs	404ef89f-d0a0-4991-92d2-a4f93fb3a4c1	Annotation		Calibrator	Root object (Image)	Line	23363	10103.3	0				150
22LMA_HE.svs	6c24bc6f-8134-4559-9c6d-bb85a02d38b3	Annotation		Epithelial thickness	Root object (Image)	Line	23275.3	10102.6	0				96.63
22LMA_HE.svs	78afbee0-a53b-4d5c-bdea-11f404a5967d	Annotation		Calibrator	Root object (Image)	Line	23231.7	10175.1	0				150
22LMA_HE.svs	1ec80abd-5e33-495e-a7f6-ae72b7236b3d	Annotation		Epithelial thickness	Root object (Image)	Line	23145.9	10166.8	0				86.06
22LMA_HE.svs	0a685201-f01b-4eb7-b00d-69c8d866595e	Annotation		Calibrator	Root object (Image)	Line	23093.6	10233.3	0				149.99
22LMA_HE.svs	6c341c77-c6dc-49f4-bb4f-32844fde5162	Annotation		Epithelial thickness	Root object (Image)	Line	23008.9	10219.4	0				87.53
22LMA_HE.svs	5741f958-42b7-420f-b619-a2d7fb275624	Annotation		Calibrator	Root object (Image)	Line	22952.3	10283.6	0				150.01
22LMA_HE.svs	086cef4e-2026-4f8a-8e58-481e25859b78	Annotation		Epithelial thickness	Root object (Image)	Line	22868.5	10267.9	0				81.07
22LMA_HE.svs	425290e7-2a59-476d-909d-58cc21eba0f7	Annotation		Calibrator	Root object (Image)	Line	22808.8	10327.4	0				150
22LMA_HE.svs	e241c873-3e2d-4dc7-9570-e8a244de5607	Annotation		Epithelial thickness	Root object (Image)	Line	22726.2	10309	0				81.17
22LMA_HE.svs	8d0e2b69-a1a0-4117-83d4-c210f307dcce	Annotation		Calibrator	Root object (Image)	Line	22664.4	10367.9	0				150
22LMA_HE.svs	0a477df0-0dee-4455-9308-1107f4b98a3d	Annotation		Epithelial thickness	Root object (Image)	Line	22582.3	10347.2	0				83.26
22LMA_HE.svs	051cb698-e08c-44f3-b0ea-2940f1abfe65	Annotation		Calibrator	Root object (Image)	Line	22518.4	10401.6	0				150
22LMA_HE.svs	71cecb99-2ca8-4e30-851c-62348acdcc83	Annotation		Epithelial thickness	Root object (Image)	Line	22434.1	10379.8	0				74.98
22LMA_HE.svs	8b63515c-7a64-420c-bf66-8b2c5f9a317d	Annotation		Calibrator	Root object (Image)	Line	22370.7	10428.1	0				150
22LMA_HE.svs	e505e17b-52dd-48f7-9f4d-fe6f7c4af60a	Annotation		Epithelial thickness	Root object (Image)	Line	22289.8	10406	0				70.4
22LMA_HE.svs	075f777d-20d9-48f8-bacc-3a9210d92eaf	Annotation		Calibrator	Root object (Image)	Line	22223.5	10456.7	0				150.01
22LMA_HE.svs	ceb8b60d-dfbf-475c-995b-108576538325	Annotation		Epithelial thickness	Root object (Image)	Line	22142.3	10435.2	0				76.98
22LMA_HE.svs	56283ed1-4ca3-4c8a-bfb2-bd6fff8dc164	Annotation		Calibrator	Root object (Image)	Line	22076.5	10486.7	0				150
22LMA_HE.svs	edb78556-4672-4aa2-9261-b84ff5fad3b3	Annotation		Epithelial thickness	Root object (Image)	Line	21995.5	10465.4	0				71.84
22LMA_HE.svs	159fab16-1e01-4d56-bcaf-e37b30120215	Annotation		Calibrator	Root object (Image)	Line	21928.7	10512.2	0				150
22LMA_HE.svs	0a42ba6d-b5f4-40a2-8518-cd5a0f0fe1a4	Annotation		Epithelial thickness	Root object (Image)	Line	21847.9	10486.2	0				76.59
22LMA_HE.svs	53caec7b-1e33-41e3-a4a7-f64f548f8fab	Annotation		Calibrator	Root object (Image)	Line	21780.6	10536	0				150
22LMA_HE.svs	ebbff2df-119c-42c9-a9f9-f5ba2d976ff6	Annotation		Epithelial thickness	Root object (Image)	Line	21700.9	10510.5	0				75.75
22LMA_HE.svs	7b0e8c45-ef02-4a80-8fee-b4dc6786610f	Annotation		Calibrator	Root object (Image)	Line	21631.8	10554.5	0				150
22LMA_HE.svs	21ebc9d8-b2ef-4c9c-b035-c1869e0fbfaa	Annotation		Epithelial thickness	Root object (Image)	Line	21551	10526.4	0				70.17
22LMA_HE.svs	ff88ff0a-19c4-4a9e-9f3e-22c5a730d125	Annotation		Calibrator	Root object (Image)	Line	21483	10572.2	0				150
22LMA_HE.svs	339c1c2f-3bf0-49f8-abeb-e20990f42cad	Annotation		Epithelial thickness	Root object (Image)	Line	21405.1	10547.2	0				72.87
22LMA_HE.svs	319eae05-b110-4847-a84c-bf2b3e01fad5	Annotation		Calibrator	Root object (Image)	Line	21334.3	10591.9	0				150.01
22LMA_HE.svs	7c61e796-49be-409b-8cb0-57250aa6bec6	Annotation		Epithelial thickness	Root object (Image)	Line	21255.8	10564.3	0				72.52
22LMA_HE.svs	15f1b3eb-9527-4c44-ad3f-e1e5934a2fc9	Annotation		Calibrator	Root object (Image)	Line	21185.4	10610	0				150
22LMA_HE.svs	53c0daed-895f-48e9-8d19-99fd350b2180	Annotation		Epithelial thickness	Root object (Image)	Line	21106.9	10580.3	0				79.08
22LMA_HE.svs	abf995a2-298c-45f7-9c65-0ff13287875c	Annotation		Calibrator	Root object (Image)	Line	21036	10619.7	0				149.99
22LMA_HE.svs	6fc78702-dfdb-403b-9e2b-5f2c0a3c1eae	Annotation		Epithelial thickness	Root object (Image)	Line	20960.9	10581.5	0				76.56
22LMA_HE.svs	7b7dd70a-caa2-4ac8-ac70-cf30e97933a5	Annotation		Calibrator	Root object (Image)	Line	20886	10618.5	0				150.01
22LMA_HE.svs	3e595cee-ebae-45dd-900f-3f4a921238af	Annotation		Epithelial thickness	Root object (Image)	Line	20813	10577.9	0				78.89
22LMA_HE.svs	6fe35bfa-5089-4520-b048-9a5604f1d8a5	Annotation		Calibrator	Root object (Image)	Line	20736.1	10612.7	0				150.01
22LMA_HE.svs	904fcdbc-12c7-4039-b39a-32eff8b5965a	Annotation		Epithelial thickness	Root object (Image)	Line	20664	10570.7	0				75.19
22LMA_HE.svs	b155a3f2-e05c-4542-89ca-c576231e6ea3	Annotation		Calibrator	Root object (Image)	Line	20586.4	10602.5	0				150.01
22LMA_HE.svs	e48244b1-acf1-4f05-a410-cc7922bc7268	Annotation		Epithelial thickness	Root object (Image)	Line	20515.2	10559.3	0				75.49
22LMA_HE.svs	5601db3e-722c-45d3-803a-d0bbdf4bb82a	Annotation		Calibrator	Root object (Image)	Line	20436.8	10592.6	0				150
22LMA_HE.svs	bc1ed5a5-a52f-4c39-8ea8-c4e0a9e72c77	Annotation		Epithelial thickness	Root object (Image)	Line	20364.1	10549.4	0				78.11
22LMA_HE.svs	be280bb6-0a02-4701-890f-adc4a66da716	Annotation		Calibrator	Root object (Image)	Line	20288.1	10575	0				150
22LMA_HE.svs	362ea8c1-c3f1-4bc6-99ef-04dd6de63a7d	Annotation		Epithelial thickness	Root object (Image)	Line	20220.2	10524.1	0				75.95
22LMA_HE.svs	47b576ac-c284-43ef-8a2d-f51ef303cfa6	Annotation		Calibrator	Root object (Image)	Line	20140.4	10549	0				150
22LMA_HE.svs	8d26e32a-358e-4fc1-a97b-25eb45b2e2c1	Annotation		Epithelial thickness	Root object (Image)	Line	20072.5	10496.6	0				80.45
22LMA_HE.svs	acdba651-c4d4-44c2-aa3d-b1ef1c2cfb85	Annotation		Calibrator	Root object (Image)	Line	19992.9	10521.5	0				150
22LMA_HE.svs	8d7f42a4-3cdc-4c50-8bc1-f38380bf72cf	Annotation		Epithelial thickness	Root object (Image)	Line	19924.4	10471.5	0				71.16
22LMA_HE.svs	f1b177a6-2472-4f60-85f3-e3d5b915c3e8	Annotation		Calibrator	Root object (Image)	Line	19845.9	10491.7	0				149.99
22LMA_HE.svs	f65afae2-2011-442b-89bc-060a65677dec	Annotation		Epithelial thickness	Root object (Image)	Line	19779.9	10438.6	0				77.27
22LMA_HE.svs	36c05f14-8a9d-4391-9b07-ffb31c180779	Annotation		Calibrator	Root object (Image)	Line	19699.2	10460.1	0				149.99
22LMA_HE.svs	bb04f829-bc5d-45eb-b31b-0fceef6343dc	Annotation		Epithelial thickness	Root object (Image)	Line	19634.1	10406.8	0				75.91
22LMA_HE.svs	3bb618ce-b102-423c-a2fc-d0ef58cd0abe	Annotation		Calibrator	Root object (Image)	Line	19554	10423	0				150
22LMA_HE.svs	4f0696fd-cf74-4ce1-9a58-00db3d43cce8	Annotation		Epithelial thickness	Root object (Image)	Line	19491.5	10368.1	0				70.92
22LMA_HE.svs	605c27bf-2b7f-4c2b-a302-07cc2e6ec8e6	Annotation		Calibrator	Root object (Image)	Line	19409.1	10384.2	0				150.01
22LMA_HE.svs	af6dff56-754d-42cb-8079-fc906510e857	Annotation		Epithelial thickness	Root object (Image)	Line	19346.9	10329.4	0				76.42
22LMA_HE.svs	b296a34f-d4d1-459d-9842-f0377ece6b0d	Annotation		Calibrator	Root object (Image)	Line	19264.2	10345.4	0				150
22LMA_HE.svs	7654c77a-1efc-496f-82b9-67657f74b136	Annotation		Epithelial thickness	Root object (Image)	Line	19204	10287.2	0				78.41
22LMA_HE.svs	23835ce8-09e1-4186-a5f1-22eb6aa75942	Annotation		Calibrator	Root object (Image)	Line	19121.1	10300.6	0				150
22LMA_HE.svs	d980e426-79ed-4869-be88-87894759a270	Annotation		Epithelial thickness	Root object (Image)	Line	19061.6	10240.6	0				75.76
22LMA_HE.svs	45e73890-6edd-4ae8-b2dd-85b8f5300352	Annotation		Calibrator	Root object (Image)	Line	18980	10249.8	0				150
22LMA_HE.svs	2cef9402-277a-4e13-a6ed-42cc554de130	Annotation		Epithelial thickness	Root object (Image)	Line	18922.2	10190.2	0				69.81
22LMA_HE.svs	d5d59ca7-6b34-4494-9025-1e4803bfdd48	Annotation		Calibrator	Root object (Image)	Line	18838.8	10199.1	0				150
22LMA_HE.svs	a512aec0-33ad-4d18-b309-23e0aeceabde	Annotation		Epithelial thickness	Root object (Image)	Line	18779.7	10139.8	0				75.49
22LMA_HE.svs	8b93a7bc-00e4-41ea-8756-e1307a108d13	Annotation		Calibrator	Root object (Image)	Line	18698.4	10146.6	0				150
22LMA_HE.svs	28910284-d8a5-4d60-a203-5846b65c9f8d	Annotation		Epithelial thickness	Root object (Image)	Line	18642.5	10083.5	0				73.59
22LMA_HE.svs	f484ccc0-10a7-4e91-a698-83083d730752	Annotation		Calibrator	Root object (Image)	Line	18562	10084.3	0				150
22LMA_HE.svs	680bf5a3-0922-44ba-8642-862c2e8c7ae2	Annotation		Epithelial thickness	Root object (Image)	Line	18504.3	10022.1	0				60.58
22LMA_HE.svs	84095d76-d87a-4e78-a618-4a59ab32d4c6	Annotation		Calibrator	Root object (Image)	Line	18423.2	10029	0				150
22LMA_HE.svs	50a79a90-b461-4c7a-bd33-df0729b6b037	Annotation		Epithelial thickness	Root object (Image)	Line	18363.1	9974.5	0				69.2
22LMA_HE.svs	6bc2ed17-052b-4e05-bb8f-8246855b78ff	Annotation		Calibrator	Root object (Image)	Line	18281.7	9979.5	0				150
22LMA_HE.svs	cb9303dd-76df-4ea5-b6b2-0768ebba2d27	Annotation		Epithelial thickness	Root object (Image)	Line	18225.3	9919.1	0				70.9
22LMA_HE.svs	e74557da-f587-41b8-b34f-12177eb49ae1	Annotation		Calibrator	Root object (Image)	Line	18142.3	9924.2	0				149.96
22LMA_HE.svs	c1c0c02b-4945-420e-bf2e-e592fc0ba5fb	Annotation		Epithelial thickness	Root object (Image)	Line	18086.4	9862.3	0				73.56
22LMA_HE.svs	50a45ce9-7123-4239-98d2-e1cfbc7c2f75	Annotation		Calibrator	Root object (Image)	Line	18005.4	9863	0				149.99
22LMA_HE.svs	a79dc349-3320-4868-9122-fdbe6ba11e6e	Annotation		Epithelial thickness	Root object (Image)	Line	17951.3	9799.1	0				66.5
22LMA_HE.svs	52e2d079-e656-4d72-b66a-fa01d6682320	Annotation		Calibrator	Root object (Image)	Line	17869.4	9799.8	0				150.01
22LMA_HE.svs	7f47aa9d-1ff5-4687-b80a-f636123af6bb	Annotation		Epithelial thickness	Root object (Image)	Line	17813.9	9739	0				67.14
22LMA_HE.svs	bfe68246-f3d6-47a9-943c-85393396e39c	Annotation		Calibrator	Root object (Image)	Line	17732.7	9738.2	0				149.99
22LMA_HE.svs	8c067f73-5d72-48e4-8c63-23a5b295ab66	Annotation		Epithelial thickness	Root object (Image)	Line	17678.4	9675.3	0				68.34
22LMA_HE.svs	181ce532-d89c-442e-91b7-1e4f3b70fda4	Annotation		Calibrator	Root object (Image)	Line	17597	9674.2	0				150
22LMA_HE.svs	6a1e0b19-5124-4e13-a6ba-c25be8b0848c	Annotation		Epithelial thickness	Root object (Image)	Line	17542.4	9611.9	0				65.31
22LMA_HE.svs	b27485cc-8aaf-4068-a475-ba3d20b49807	Annotation		Calibrator	Root object (Image)	Line	17461.3	9610.2	0				150
22LMA_HE.svs	0e53a36e-c7a2-4e82-a65f-43841f0262b2	Annotation		Epithelial thickness	Root object (Image)	Line	17405.7	9549.5	0				63.07
22LMA_HE.svs	f4962696-a54e-495a-9867-d284a5ebf804	Annotation		Calibrator	Root object (Image)	Line	17325.3	9547	0				150
22LMA_HE.svs	8d227d01-b0cb-41e4-b37a-c50878921fba	Annotation		Epithelial thickness	Root object (Image)	Line	17269.8	9486.8	0				62.45
22LMA_HE.svs	0ce1db7b-1c91-459d-805c-c799a79765de	Annotation		Calibrator	Root object (Image)	Line	17189.5	9483.1	0				150.01
22LMA_HE.svs	c36f2d9e-0b16-4eee-bb39-7050564e1e25	Annotation		Epithelial thickness	Root object (Image)	Line	17135.1	9423.8	0				60.36
22LMA_HE.svs	4f9022f8-9897-4b74-8130-047f9d865d22	Annotation		Calibrator	Root object (Image)	Line	17055.4	9416	0				149.99
22LMA_HE.svs	ac427590-2ba9-4b47-bebf-08be2ca9df0e	Annotation		Epithelial thickness	Root object (Image)	Line	17003.4	9353.6	0				61.93
22LMA_HE.svs	36a8d804-e797-4c80-8f76-12fdf19ab067	Annotation		Calibrator	Root object (Image)	Line	16923.1	9345.3	0				149.99
22LMA_HE.svs	42f415e3-2762-48fd-bedb-0059eee46581	Annotation		Epithelial thickness	Root object (Image)	Line	16871.4	9283	0				60.82
22LMA_HE.svs	f6b4eeba-ba05-4de3-901f-3c8f1ad9aa12	Annotation		Calibrator	Root object (Image)	Line	16793	9270.9	0				150.01
22LMA_HE.svs	43d17af8-0280-4a04-b68e-35f7802e51b2	Annotation		Epithelial thickness	Root object (Image)	Line	16743.6	9205.8	0				60
22LMA_HE.svs	0a7649ad-c4b7-4e95-bca5-eeddd3b2c247	Annotation		Calibrator	Root object (Image)	Line	16667	9189.5	0				150.01
22LMA_HE.svs	f9cbbe69-bb76-403b-9b7e-5fad78497091	Annotation		Epithelial thickness	Root object (Image)	Line	16622.5	9123.3	0				58.98
22LMA_HE.svs	dbe67a74-75e6-47ad-90f7-717b8f9aac7c	Annotation		Calibrator	Root object (Image)	Line	16549.5	9096.8	0				150
22LMA_HE.svs	2ad32ef2-8d45-49af-815d-73d0719cd869	Annotation		Epithelial thickness	Root object (Image)	Line	16513.2	9025.8	0				56.69
22LMA_HE.svs	b8db2022-1151-4c69-a7d3-86aa9564bc9b	Annotation		Epithelium area	Root object (Image)	Geometry	21977.6	7967.1	9139		1242298.5	37568.4
22LMA_HE.svs	a0bbf6c6-d48a-4174-b6bd-04a3a824c953	Annotation		Stroma	Root object (Image)	Polygon	20004.5	9518.5	1885		5592046	14257.1
22LMB_HE.svs	fcd4763c-e878-448a-81f9-153f69d1736a	Annotation		Epithelial thickness	Root object (Image)	Line	33467	13042.9	0				57.48
22LMB_HE.svs	67a9b17b-4620-4dd4-b85a-659cb2f6d696	Annotation		Calibrator	Root object (Image)	Line	33431.6	13111.3	0				150
22LMB_HE.svs	df790151-4598-4ab2-a443-b32ddb269c40	Annotation		Epithelial thickness	Root object (Image)	Line	33354.5	13133.9	0				67.4
22LMB_HE.svs	d3f15674-2741-4ea0-85d1-36160de5b92a	Annotation		Calibrator	Root object (Image)	Line	33314.6	13205	0				149.99
22LMB_HE.svs	f00bca96-90ca-49e7-8759-e7be2a946de6	Annotation		Epithelial thickness	Root object (Image)	Line	33235.2	13222.1	0				66.52
22LMB_HE.svs	1914ab6f-50f7-4558-81fb-dd5eceb34a48	Annotation		Calibrator	Root object (Image)	Line	33193.3	13293.1	0				149.95
22LMB_HE.svs	2ee2891d-0396-424c-bb66-85df9f39cde6	Annotation		Epithelial thickness	Root object (Image)	Line	33113.9	13309.1	0				66.77
22LMB_HE.svs	acec677f-0a8e-459d-ac87-a1c5f99dd655	Annotation		Calibrator	Root object (Image)	Line	33068.4	13375.9	0				150.02
22LMB_HE.svs	be0bbda4-baa0-44c4-b483-74cea8f9145a	Annotation		Epithelial thickness	Root object (Image)	Line	32987.4	13390.1	0				60.06
22LMB_HE.svs	0a1ce526-870f-4b71-8e78-14f8069a51f8	Annotation		Calibrator	Root object (Image)	Line	32942.9	13457.9	0				150.01
22LMB_HE.svs	23aacdf9-6556-4409-9488-f1795a0a6b2c	Annotation		Epithelial thickness	Root object (Image)	Line	32864	13473.8	0				65.16
22LMB_HE.svs	1938309f-08ed-4140-a39a-1d0fade26cff	Annotation		Calibrator	Root object (Image)	Line	32817.2	13539.7	0				150.01
22LMB_HE.svs	bb5bfb3e-1c88-4ca3-b193-55a822997ed1	Annotation		Epithelial thickness	Root object (Image)	Line	32734.5	13548	0				70.68
22LMB_HE.svs	a7cee032-b954-47ec-9e7e-42442001bdf2	Annotation		Calibrator	Root object (Image)	Line	32687.4	13614.7	0				149.98
22LMB_HE.svs	815ee11c-7383-4672-b994-e4640706c29b	Annotation		Epithelial thickness	Root object (Image)	Line	32604.3	13619.3	0				73.06
22LMB_HE.svs	0d1dd72d-ad7e-44d3-8022-1b367abc258a	Annotation		Calibrator	Root object (Image)	Line	32556.1	13687.4	0				150.03
22LMB_HE.svs	dd728409-3ec0-44fe-af97-c36c6477e293	Annotation		Epithelial thickness	Root object (Image)	Line	32474.8	13691.7	0				70.9
22LMB_HE.svs	811c4aef-8306-4c1c-a035-568fcadc3a08	Annotation		Calibrator	Root object (Image)	Line	32424.2	13758.9	0				150
22LMB_HE.svs	8389c98f-ea1e-465b-a9e7-d99cb9ced06f	Annotation		Epithelial thickness	Root object (Image)	Line	32341.8	13764.2	0				68.34
22LMB_HE.svs	53885438-61ce-4d87-a249-97b08028deb3	Annotation		Calibrator	Root object (Image)	Line	32291.1	13827.9	0				149.99
22LMB_HE.svs	2f5b2cbe-49f2-490a-8d2c-a6fa89b7101a	Annotation		Epithelial thickness	Root object (Image)	Line	32207.2	13827.2	0				76.39
22LMB_HE.svs	34b5b9e0-3604-4afe-a6f0-a4deff6ab6fa	Annotation		Calibrator	Root object (Image)	Line	32157.2	13895.5	0				149.98
22LMB_HE.svs	c32ae13b-f301-4666-ba1e-0a78ed6154ed	Annotation		Epithelial thickness	Root object (Image)	Line	32073.7	13894.8	0				77.16
22LMB_HE.svs	10bd361c-404b-4265-b528-f75343ca5a2a	Annotation		Calibrator	Root object (Image)	Line	32023.7	13963.8	0				149.99
22LMB_HE.svs	d1ad9de9-b8e1-4202-8872-1daebf6ca8f8	Annotation		Epithelial thickness	Root object (Image)	Line	31938.5	13963.4	0				78.68
22LMB_HE.svs	e1cf48e8-dd10-420c-8c52-52d4311ca3dd	Annotation		Calibrator	Root object (Image)	Line	31889.7	14031.3	0				150
22LMB_HE.svs	123fd411-dec7-4fa6-9d4c-30980d3761d3	Annotation		Epithelial thickness	Root object (Image)	Line	31804.9	14030.8	0				76.24
22LMB_HE.svs	a23ecc24-7428-48bd-9c5b-f975c3cdfbd0	Annotation		Calibrator	Root object (Image)	Line	31753.6	14094.3	0				149.93
22LMB_HE.svs	a09fb456-7703-46fd-b076-2102da87dc17	Annotation		Epithelial thickness	Root object (Image)	Line	31668	14089.9	0				75.9
22LMB_HE.svs	f62bcfd0-25e3-4df6-98f6-6fa4836fd86a	Annotation		Calibrator	Root object (Image)	Line	31617.8	14157.5	0				150
22LMB_HE.svs	198e2a44-cf38-4d6d-8092-7271012cf618	Annotation		Epithelial thickness	Root object (Image)	Line	31532.9	14154.1	0				82.25
22LMB_HE.svs	5e36cc9f-0279-413c-b37d-e685ed3fc734	Annotation		Calibrator	Root object (Image)	Line	31480.3	14217	0				149.99
22LMB_HE.svs	0cbbc56c-7e8c-423c-ac36-7ce2aaca809a	Annotation		Epithelial thickness	Root object (Image)	Line	31395.7	14209.8	0				72.46
22LMB_HE.svs	2701bcb2-d494-4fa8-8f96-6799a9c27b1c	Annotation		Calibrator	Root object (Image)	Line	31343	14276.6	0				149.97
22LMB_HE.svs	bfa32c06-8ab9-4bd0-a058-c8de088b3793	Annotation		Epithelial thickness	Root object (Image)	Line	31259.1	14272.2	0				83.61
22LMB_HE.svs	1bc0b922-eaa0-462a-b3d9-89243b8379f9	Annotation		Calibrator	Root object (Image)	Line	31209.1	14344.4	0				150
22LMB_HE.svs	14f30fe2-f632-4dee-bbfa-1439d8ace446	Annotation		Epithelial thickness	Root object (Image)	Line	31125.1	14340	0				84.14
22LMB_HE.svs	677bef6b-fda4-4455-bb45-36a0e0c261b4	Annotation		Calibrator	Root object (Image)	Line	31072.7	14406.3	0				149.95
22LMB_HE.svs	f7d59b0b-1ec1-4e3b-8b36-28084c37498b	Annotation		Epithelial thickness	Root object (Image)	Line	30986.8	14397.2	0				80.66
22LMB_HE.svs	ec03c521-fd73-4304-b4b5-a6690db25fb7	Annotation		Calibrator	Root object (Image)	Line	30934	14463.3	0				150
22LMB_HE.svs	7f258a7b-0bd6-4f42-93a5-0920f4433807	Annotation		Epithelial thickness	Root object (Image)	Line	30847.3	14452.4	0				87.41
22LMB_HE.svs	33bd613e-45d1-470b-9437-1d64d69548f4	Annotation		Calibrator	Root object (Image)	Line	30795.2	14520.1	0				149.95
22LMB_HE.svs	59096a69-0678-40e2-ba43-9ccf5452dac7	Annotation		Epithelial thickness	Root object (Image)	Line	30708.7	14506.3	0				88.33
22LMB_HE.svs	6ba6389c-cfe6-4041-b01d-4f82f08ec6a8	Annotation		Calibrator	Root object (Image)	Line	30655.7	14575.3	0				150
22LMB_HE.svs	2ffce102-55bd-41a7-bb0c-1c0a2a95c0af	Annotation		Epithelial thickness	Root object (Image)	Line	30570.8	14564.5	0				83.43
22LMB_HE.svs	0d23f9cc-554b-41ba-9fe7-a2db317034e9	Annotation		Calibrator	Root object (Image)	Line	30514.2	14624.6	0				150
22LMB_HE.svs	9ff68826-e1f1-40bb-8076-d1da684f8d1b	Annotation		Epithelial thickness	Root object (Image)	Line	30425.1	14606.1	0				87.17
22LMB_HE.svs	12894594-e7da-4308-88f4-72085c1617f3	Annotation		Calibrator	Root object (Image)	Line	30371.1	14669.5	0				150
22LMB_HE.svs	555b54f1-d3a3-4517-a397-f9574fb5bb07	Annotation		Epithelial thickness	Root object (Image)	Line	30287.1	14651.3	0				86.4
22LMB_HE.svs	868dae36-5b57-403c-8afd-be44a8d6de75	Annotation		Calibrator	Root object (Image)	Line	30228.6	14716.2	0				150.01
22LMB_HE.svs	b0b5cd3f-8833-4aff-8673-f247b1c8e962	Annotation		Epithelial thickness	Root object (Image)	Line	30144	14698.5	0				86.92
22LMB_HE.svs	003832c4-31fc-46e9-81ec-52826fe398b3	Annotation		Calibrator	Root object (Image)	Line	30085.7	14761.8	0				149.99
22LMB_HE.svs	d6a276dd-c53a-4eb9-baf0-0bef81d0356c	Annotation		Epithelial thickness	Root object (Image)	Line	30001.6	14742.3	0				86.86
22LMB_HE.svs	f17bce55-f43f-4452-8dc2-e4600ce225c3	Annotation		Calibrator	Root object (Image)	Line	29941.9	14804.7	0				150
22LMB_HE.svs	a4b83ec0-f0f7-4230-ba61-c84d17becad8	Annotation		Epithelial thickness	Root object (Image)	Line	29856.7	14782	0				90.99
22LMB_HE.svs	017f7809-2586-4666-9bcc-4255b43b94b1	Annotation		Calibrator	Root object (Image)	Line	29797.5	14845.2	0				150
22LMB_HE.svs	18f0fdf6-9713-4953-a9b9-6cbd073e41e1	Annotation		Epithelial thickness	Root object (Image)	Line	29714.4	14822.2	0				87.94
22LMB_HE.svs	baff28c0-d218-4500-a27e-9be95abb3760	Annotation		Calibrator	Root object (Image)	Line	29651.9	14881	0				150.03
22LMB_HE.svs	c1cd2595-1550-4eb8-92d7-5fdd8f0df13f	Annotation		Epithelial thickness	Root object (Image)	Line	29568.7	14857.4	0				81.87
22LMB_HE.svs	a6617a3d-f80f-44bf-8ba5-b5551ebc1365	Annotation		Calibrator	Root object (Image)	Line	29504.5	14908.7	0				149.99
22LMB_HE.svs	dc22fda4-1962-4347-b170-ee4e5dca3edf	Annotation		Epithelial thickness	Root object (Image)	Line	29421.3	14882.7	0				77.74
22LMB_HE.svs	b2cf3853-9b06-4999-8ce4-0c9d1fda180b	Annotation		Calibrator	Root object (Image)	Line	29357.1	14936.3	0				150
22LMB_HE.svs	37e59768-975b-4b5f-9301-b6a4490c3aec	Annotation		Epithelial thickness	Root object (Image)	Line	29275.7	14912.1	0				81.73
22LMB_HE.svs	5c8a9385-824f-4ff4-a1ce-2b6e8d94079f	Annotation		Calibrator	Root object (Image)	Line	29210.7	14969	0				150.05
22LMB_HE.svs	8ab7c0c4-03c8-40ab-b42a-dd3892820cea	Annotation		Epithelial thickness	Root object (Image)	Line	29127.2	14944.1	0				86.02
22LMB_HE.svs	1f866d02-08fa-498a-a0f6-a744c367066e	Annotation		Calibrator	Root object (Image)	Line	29064.7	15003	0				150.01
22LMB_HE.svs	aace341a-b881-4532-94d1-a90fdc8f3239	Annotation		Epithelial thickness	Root object (Image)	Line	28981.3	14978.1	0				86.85
22LMB_HE.svs	d989f597-557d-4293-bc5f-359a930300a9	Annotation		Calibrator	Root object (Image)	Line	28917.9	15033.6	0				149.99
22LMB_HE.svs	06113150-ec55-4722-a7ed-896b41609c15	Annotation		Epithelial thickness	Root object (Image)	Line	28833.8	15003.9	0				88.69
22LMB_HE.svs	f25868ea-6c17-4df1-ba6b-e76273619cd3	Annotation		Calibrator	Root object (Image)	Line	28769.9	15058.5	0				150.03
22LMB_HE.svs	dfff46b9-ef01-44ce-b12b-1543ebc0c3bc	Annotation		Epithelial thickness	Root object (Image)	Line	28690.1	15028.4	0				84
22LMB_HE.svs	a0b77de8-a70e-4158-aeec-9a35d07c4b56	Annotation		Calibrator	Root object (Image)	Line	28620.9	15072.3	0				149.99
22LMB_HE.svs	1080d422-3cb7-4345-838b-9daa2dda9450	Annotation		Epithelial thickness	Root object (Image)	Line	28543	15032.9	0				83.8
22LMB_HE.svs	60ccf5ff-50b3-4be9-9f64-67cf99ebebdc	Annotation		Calibrator	Root object (Image)	Line	28471.1	15078.9	0				150
22LMB_HE.svs	c55a9d61-03cc-4b92-a69c-503039e227bb	Annotation		Epithelial thickness	Root object (Image)	Line	28395.6	15044.5	0				77.37
22LMB_HE.svs	c4dc9396-b43e-4adc-bf14-eb4241687d56	Annotation		Calibrator	Root object (Image)	Line	28321.4	15077.9	0				149.96
22LMB_HE.svs	a7744dda-6058-4a09-8870-a53f15fc3f74	Annotation		Epithelial thickness	Root object (Image)	Line	28251	15032.3	0				81
22LMB_HE.svs	df417364-5842-4274-89d8-bcc84c53a016	Annotation		Calibrator	Root object (Image)	Line	28172.4	15061.9	0				150.01
22LMB_HE.svs	8589e109-00c6-470a-8fb3-e5f6ed5d426f	Annotation		Epithelial thickness	Root object (Image)	Line	28104.1	15011.4	0				80.1
22LMB_HE.svs	630d394f-a778-4182-aa9c-d6a77d114b2f	Annotation		Calibrator	Root object (Image)	Line	28025.7	15031.7	0				149.99
22LMB_HE.svs	11f64239-d07d-430a-a6b6-8fc562fd2624	Annotation		Epithelial thickness	Root object (Image)	Line	27968.4	14972.2	0				85.52
22LMB_HE.svs	9a924d51-44e9-410d-a1a9-4f7da361e92c	Annotation		Calibrator	Root object (Image)	Line	27889.8	14972	0				150.04
22LMB_HE.svs	c00fdf77-4199-4ec3-bd70-0b1065fd68b8	Annotation		Epithelial thickness	Root object (Image)	Line	27854.1	14896.1	0				90.64
22LMB_HE.svs	f28378dd-3922-4dd9-8e28-a31113863e0b	Annotation		Calibrator	Root object (Image)	Line	27768.6	14884.3	0				149.99
22LMB_HE.svs	d3573c6b-0773-4667-886d-24438c456645	Annotation		Epithelial thickness	Root object (Image)	Line	27738	14803.9	0				85
22LMB_HE.svs	7ef9fccb-2925-4c30-9d42-c7d7929e3e53	Annotation		Calibrator	Root object (Image)	Line	27660.4	14780.8	0				150.04
22LMB_HE.svs	7becc696-e103-43be-9e48-3ca4c722262a	Annotation		Epithelial thickness	Root object (Image)	Line	27640.9	14699.1	0				80.68
22LMB_HE.svs	42f4b8dd-5086-4cba-863f-94d827d26af2	Annotation		Calibrator	Root object (Image)	Line	27565.2	14665.1	0				150.02
22LMB_HE.svs	cbbd7e87-b392-4eea-814a-ef622a0eb612	Annotation		Epithelial thickness	Root object (Image)	Line	27554.2	14579.6	0				84.47
22LMB_HE.svs	4d6ab5df-cec3-475d-a587-e6c21f69d1b2	Annotation		Calibrator	Root object (Image)	Line	27475.8	14544.6	0				150.05
22LMB_HE.svs	25af5de4-243a-4b83-a964-6b2b215cebc4	Annotation		Epithelial thickness	Root object (Image)	Line	27466.4	14457.6	0				87.64
22LMB_HE.svs	bcd403f8-0a0d-40fd-9d81-9b1150827524	Annotation		Calibrator	Root object (Image)	Line	27387.8	14423	0				149.99
22LMB_HE.svs	6702b5de-200e-4960-b245-81315109148c	Annotation		Epithelial thickness	Root object (Image)	Line	27377.1	14337.7	0				81.73
22LMB_HE.svs	4447fed2-6723-43b9-9a68-c6fbaa1a3620	Annotation		Calibrator	Root object (Image)	Line	27307	14296.9	0				149.97
22LMB_HE.svs	5c550dc1-7de0-4cca-b4ec-24c87aed748c	Annotation		Epithelial thickness	Root object (Image)	Line	27305.1	14212.6	0				80.49
22LMB_HE.svs	40882c73-7935-421a-bef6-99ebafebe45e	Annotation		Calibrator	Root object (Image)	Line	27241.2	14162.5	0				149.99
22LMB_HE.svs	539ec6a1-2bb4-4c8a-af72-1c29490b870c	Annotation		Epithelial thickness	Root object (Image)	Line	27250.9	14077.3	0				81.59
22LMB_HE.svs	62939ee0-4c09-43fc-926b-fce40d36e816	Annotation		Calibrator	Root object (Image)	Line	27193.8	14020.6	0				150.03
22LMB_HE.svs	a828a80a-addd-48eb-872a-98de1d17cf6c	Annotation		Epithelial thickness	Root object (Image)	Line	27213	13942.1	0				76.54
22LMB_HE.svs	2d1907c1-2a8c-4a6b-8686-8d72a0404fc4	Annotation		Calibrator	Root object (Image)	Line	27176.3	13873	0				150.02
22LMB_HE.svs	e2ab1aa6-5aa7-41d4-b01d-175d2dc01a97	Annotation		Epithelial thickness	Root object (Image)	Line	27216.1	13801.4	0				77.25
22LMB_HE.svs	bd5b2981-e43f-4fea-bf17-7d0d45617054	Annotation		Calibrator	Root object (Image)	Line	27183.1	13723.2	0				150
22LMB_HE.svs	f3c84d12-fda2-44d0-a33f-f3c8aec7f970	Annotation		Epithelial thickness	Root object (Image)	Line	27228.8	13651.8	0				80.78
22LMB_HE.svs	b4d0ad30-2c6d-42c1-b84d-c108407d2381	Annotation		Calibrator	Root object (Image)	Line	27197	13573.8	0				150.05
22LMB_HE.svs	e324ae2e-16cc-4e04-bbe2-6b00380d4316	Annotation		Epithelial thickness	Root object (Image)	Line	27244	13503.2	0				77.56
22LMB_HE.svs	add8e5d2-e969-4ad0-aa52-ac5e268c20fa	Annotation		Calibrator	Root object (Image)	Line	27218.4	13425.4	0				149.99
22LMB_HE.svs	df054460-644e-4de5-96e3-cffde9a175c0	Annotation		Epithelial thickness	Root object (Image)	Line	27269.1	13358.5	0				76.74
22LMB_HE.svs	26cfd344-a8ad-477a-bea9-95240bf01d86	Annotation		Calibrator	Root object (Image)	Line	27253.6	13279.9	0				149.97
22LMB_HE.svs	76813290-cf24-4701-8420-5d4fc4d8fb25	Annotation		Epithelial thickness	Root object (Image)	Line	27314.4	13218.1	0				79.67
22LMB_HE.svs	c89b2a29-1b8f-42dd-8153-3ab07a9a528f	Annotation		Calibrator	Root object (Image)	Line	27296.1	13136.2	0				149.99
22LMB_HE.svs	ee243e10-d154-4678-957f-3cdc30ee753b	Annotation		Epithelial thickness	Root object (Image)	Line	27355	13073.9	0				79.61
22LMB_HE.svs	874e198e-73f1-4704-a2b2-f2f5e52fbedb	Annotation		Calibrator	Root object (Image)	Line	27343.4	12994	0				150.04
22LMB_HE.svs	6ead6012-ccf8-4ff9-bc1a-e34a6fe547ac	Annotation		Epithelial thickness	Root object (Image)	Line	27402.9	12938.6	0				71.39
22LMB_HE.svs	eb05c9cd-961e-4e1e-8413-2a2fbeb2c1d5	Annotation		Calibrator	Root object (Image)	Line	27401.4	12855.7	0				149.98
22LMB_HE.svs	d0244444-4087-48e9-a283-18c05d74e56d	Annotation		Epithelial thickness	Root object (Image)	Line	27470.9	12805.2	0				84.72
22LMB_HE.svs	490c8527-2e04-4b1f-9492-0795c5101933	Annotation		Calibrator	Root object (Image)	Line	27468.3	12721.5	0				150.03
22LMB_HE.svs	0e744d21-d447-4b94-8aa0-e64799cfeb80	Annotation		Epithelial thickness	Root object (Image)	Line	27538.4	12680.1	0				84.24
22LMB_HE.svs	6f32ad87-13bf-4314-a8aa-2d9cee554c8d	Annotation		Calibrator	Root object (Image)	Line	27549.6	12596	0				149.96
22LMB_HE.svs	573acefe-bc89-413c-9246-df5ae6cb96a8	Annotation		Epithelial thickness	Root object (Image)	Line	27627.6	12559.8	0				80.26
22LMB_HE.svs	57dfac57-75cc-46cd-9724-4959770b02e1	Annotation		Calibrator	Root object (Image)	Line	27635	12473	0				149.93
22LMB_HE.svs	35aa9ad1-e0c7-4c6e-94e0-a73b2d798335	Annotation		Epithelial thickness	Root object (Image)	Line	27706.4	12434.6	0				79.39
22LMB_HE.svs	de26dc0e-b98c-423a-955c-5eb12ba8612c	Annotation		Calibrator	Root object (Image)	Line	27722.5	12351.5	0				149.96
22LMB_HE.svs	dcc8d293-ceb9-48ba-9342-7d210b40ea10	Annotation		Epithelial thickness	Root object (Image)	Line	27800.7	12317.9	0				78.61
22LMB_HE.svs	ab30c473-2c83-431b-8d57-9509c0375ee7	Annotation		Calibrator	Root object (Image)	Line	27820.6	12238.1	0				150.01
22LMB_HE.svs	3b40ae22-e388-4371-83e2-3ccb0377fbfc	Annotation		Epithelial thickness	Root object (Image)	Line	27901.6	12210.2	0				82.01
22LMB_HE.svs	d3a3601f-1973-4380-89e8-97649339058f	Annotation		Calibrator	Root object (Image)	Line	27924.7	12130.2	0				150.02
22LMB_HE.svs	a26ee494-71f5-4c84-8fa9-c1cf360d64be	Annotation		Epithelial thickness	Root object (Image)	Line	28011	12109.1	0				90.53
22LMB_HE.svs	ad2215b2-58b5-4b00-869d-228ebb61285f	Annotation		Calibrator	Root object (Image)	Line	28034.6	12028	0				150.02
22LMB_HE.svs	a53f949a-3987-436d-9134-94065149ae88	Annotation		Epithelial thickness	Root object (Image)	Line	28120.9	12008.9	0				85.39
22LMB_HE.svs	73c7a600-efe7-4ff6-ad67-f217b127a2dc	Annotation		Calibrator	Root object (Image)	Line	28148.7	11930.7	0				149.99
22LMB_HE.svs	9132088a-5114-442d-b10d-1c9ee7237cc1	Annotation		Epithelial thickness	Root object (Image)	Line	28237.2	11916.3	0				90.41
22LMB_HE.svs	05c0df46-28b7-48ee-9a37-5aceaf784026	Annotation		Calibrator	Root object (Image)	Line	28266.6	11838.1	0				150
22LMB_HE.svs	8c5ec58f-55a8-47ad-90af-bc3a3a37208e	Annotation		Epithelial thickness	Root object (Image)	Line	28353.9	11829.6	0				90.97
22LMB_HE.svs	b58841a5-a894-48bc-871f-fa6ead9d917b	Annotation		Calibrator	Root object (Image)	Line	28388.8	11751	0				150
22LMB_HE.svs	194d0a48-fd4d-4c46-a6a8-6869898aba87	Annotation		Epithelial thickness	Root object (Image)	Line	28476.6	11742.4	0				84.51
22LMB_HE.svs	8b81d7a7-30c3-4c52-989e-87f1c6ed9249	Annotation		Calibrator	Root object (Image)	Line	28509.1	11661.7	0				149.98
22LMB_HE.svs	505ffe7f-4bd0-4e88-905c-a33956a8a3b6	Annotation		Epithelial thickness	Root object (Image)	Line	28595	11649.2	0				89.21
22LMB_HE.svs	60db3fc4-2546-4d1f-b722-abddc2e88e69	Annotation		Calibrator	Root object (Image)	Line	28631.3	11575.4	0				150.02
22LMB_HE.svs	0973afda-de1c-44a5-9a4c-19f4471cf8f4	Annotation		Epithelial thickness	Root object (Image)	Line	28716.5	11568.8	0				77.12
22LMB_HE.svs	e6ce93a8-3dce-44d0-b54b-92f7fd672cb8	Annotation		Calibrator	Root object (Image)	Line	28757.2	11493.8	0				150.02
22LMB_HE.svs	e335a4bd-bda8-4132-a2b3-3101ab23c621	Annotation		Epithelial thickness	Root object (Image)	Line	28843.3	11483.8	0				81.41
22LMB_HE.svs	29eba736-23e3-4a9d-aa1f-3aefcebdd5ce	Annotation		Calibrator	Root object (Image)	Line	28880.9	11409	0				149.98
22LMB_HE.svs	11be3529-1846-47fd-b0fb-c8b43e0cd9d3	Annotation		Epithelial thickness	Root object (Image)	Line	28967.5	11401.8	0				85.38
22LMB_HE.svs	1e920f41-09b5-450b-b0b1-099d5cef8d8c	Annotation		Calibrator	Root object (Image)	Line	29005.4	11325.4	0				149.97
22LMB_HE.svs	fe3513ba-baf1-4bb0-8706-01771c3a6bfc	Annotation		Epithelial thickness	Root object (Image)	Line	29091.7	11318	0				83.23
22LMB_HE.svs	68ffd32b-29fb-40d2-a0c3-57afc95c7941	Annotation		Calibrator	Root object (Image)	Line	29131	11243.3	0				150.01
22LMB_HE.svs	1eca490a-1a36-4c65-887a-8ad0df59ad6f	Annotation		Epithelial thickness	Root object (Image)	Line	29218	11237.7	0				84.85
22LMB_HE.svs	f2d47fd0-aa6f-462f-87aa-2ee99082e1c0	Annotation		Calibrator	Root object (Image)	Line	29257.3	11162.4	0				149.98
22LMB_HE.svs	0c65cd08-e412-4767-bdf4-8fb34e7bea5a	Annotation		Epithelial thickness	Root object (Image)	Line	29343.7	11159.2	0				87.6
22LMB_HE.svs	04517809-a5b4-492a-a0ec-97739652f5c5	Annotation		Calibrator	Root object (Image)	Line	29385.4	11084.6	0				149.99
22LMB_HE.svs	7f5d8712-6443-4952-8851-e8894f9a8893	Annotation		Epithelial thickness	Root object (Image)	Line	29472	11082.8	0				83.67
22LMB_HE.svs	d451b5ee-63d8-4365-9390-e09bdfb3e8c9	Annotation		Calibrator	Root object (Image)	Line	29515.7	11010.1	0				150.01
22LMB_HE.svs	b256dffe-b072-40e4-8312-db896e3944d6	Annotation		Epithelial thickness	Root object (Image)	Line	29602.1	11009	0				82.82
22LMB_HE.svs	86c149b1-a901-4975-a6aa-c124d01d83c0	Annotation		Calibrator	Root object (Image)	Line	29645.7	10935.4	0				150
22LMB_HE.svs	32bbf640-12b7-423c-9212-9f770e65e81c	Annotation		Epithelial thickness	Root object (Image)	Line	29732.1	10932.9	0				82.75
22LMB_HE.svs	0fd68cbd-3a3c-4617-a389-e2fd60eb9a65	Annotation		Calibrator	Root object (Image)	Line	29774.5	10858.5	0				150
22LMB_HE.svs	d45a0412-99fa-43d7-b6a1-464a4987e078	Annotation		Epithelial thickness	Root object (Image)	Line	29861.9	10856.5	0				87.5
22LMB_HE.svs	09d18aa8-f7c9-4a57-84fe-57ffbcb84989	Annotation		Calibrator	Root object (Image)	Line	29904.2	10783.2	0				149.99
22LMB_HE.svs	bc1e92eb-af58-42ec-bce8-e42953c2eb22	Annotation		Epithelial thickness	Root object (Image)	Line	29989.8	10780.3	0				77.52
22LMB_HE.svs	d06fc887-cd18-4476-9693-bd8149facb0c	Annotation		Calibrator	Root object (Image)	Line	30034.7	10709.3	0				150
22LMB_HE.svs	8f04aeb7-3bce-46bd-8d34-72b17fd43711	Annotation		Epithelial thickness	Root object (Image)	Line	30121.2	10708.7	0				85.94
22LMB_HE.svs	5a6feede-38fe-408d-b863-aa5cd2f3d8be	Annotation		Calibrator	Root object (Image)	Line	30166	10636.9	0				149.97
22LMB_HE.svs	4b31d241-348a-4059-b36f-63784ba62b9c	Annotation		Epithelial thickness	Root object (Image)	Line	30253.3	10638.6	0				83.84
22LMB_HE.svs	31575fb6-df35-4e34-b41f-75123180471e	Annotation		Calibrator	Root object (Image)	Line	30299.3	10568	0				150.04
22LMB_HE.svs	548107d6-1419-42dd-9191-955dae233968	Annotation		Epithelial thickness	Root object (Image)	Line	30384	10569.4	0				79.75
22LMB_HE.svs	b9836a7b-4d24-467d-869e-6aacb58866c4	Annotation		Calibrator	Root object (Image)	Line	30432.7	10499.4	0				149.96
22LMB_HE.svs	73751728-ed7f-427a-a707-0ff2eda0ac90	Annotation		Epithelial thickness	Root object (Image)	Line	30519	10504	0				87.24
22LMB_HE.svs	87be348a-da94-414f-8dee-3564fb368e1e	Annotation		Calibrator	Root object (Image)	Line	30566	10430.7	0				150.02
22LMB_HE.svs	aced16db-fda5-4fc8-a550-01f4948fd9c7	Annotation		Epithelial thickness	Root object (Image)	Line	30651.4	10434.9	0				85.4
22LMB_HE.svs	822fd262-ac85-4241-97b0-05ffa1d9bfc9	Annotation		Calibrator	Root object (Image)	Line	30701	10365.3	0				149.99
22LMB_HE.svs	4e1cf160-c366-499b-9096-4c3ab9933915	Annotation		Epithelial thickness	Root object (Image)	Line	30788.2	10371.5	0				83.57
22LMB_HE.svs	376c1e2f-814c-4868-92ab-715f31db3e2e	Annotation		Calibrator	Root object (Image)	Line	30836.9	10301.7	0				150
22LMB_HE.svs	11c9553c-e3a0-4f2a-b345-4ea4cc221103	Annotation		Epithelial thickness	Root object (Image)	Line	30922.4	10306.9	0				83.45
22LMB_HE.svs	5f34850f-f124-44f0-b0aa-f604a20d57d1	Annotation		Calibrator	Root object (Image)	Line	30972.4	10237.5	0				150
22LMB_HE.svs	b83f0eb8-d232-49fd-89e9-3752e86f878a	Annotation		Epithelial thickness	Root object (Image)	Line	31056.8	10242.9	0				81.32
22LMB_HE.svs	1ac5bd4c-7f27-45fc-92e4-46afe6638570	Annotation		Calibrator	Root object (Image)	Line	31109.1	10175.8	0				149.99
22LMB_HE.svs	3fd9d69b-e6f7-4efa-b9fe-aea064831f2d	Annotation		Epithelial thickness	Root object (Image)	Line	31194.6	10186.5	0				87.71
22LMB_HE.svs	fcc8add4-c9fe-4df2-891b-fdd74d8df0ad	Annotation		Calibrator	Root object (Image)	Line	31246.8	10116.1	0				150
22LMB_HE.svs	429806fb-1251-4372-9ae3-d3e1c9dda134	Annotation		Epithelial thickness	Root object (Image)	Line	31331.4	10125.7	0				84.35
22LMB_HE.svs	b6eea6e3-17fa-4129-9a4d-642dc539db0b	Annotation		Calibrator	Root object (Image)	Line	31385	10057.7	0				150.03
22LMB_HE.svs	cb8d7ce2-1b7a-48f8-8213-e6e702a4cd36	Annotation		Epithelial thickness	Root object (Image)	Line	31471.9	10070.4	0				90.36
22LMB_HE.svs	df29c4b5-1b96-420e-8c6f-f79342ff4a59	Annotation		Calibrator	Root object (Image)	Line	31524.4	10002.5	0				149.99
22LMB_HE.svs	c90cc626-14c1-4172-8476-9837efce5540	Annotation		Epithelial thickness	Root object (Image)	Line	31610	10013.7	0				81.46
22LMB_HE.svs	d4fcf38a-450f-40bb-aae8-68e00212fbdd	Annotation		Calibrator	Root object (Image)	Line	31664.1	9947.9	0				149.99
22LMB_HE.svs	960bc237-fcfb-411f-9406-d12a17cb1b71	Annotation		Epithelial thickness	Root object (Image)	Line	31748.1	9956.9	0				80.06
22LMB_HE.svs	2b95acea-28d6-48c4-8e94-72ddd45ae8cb	Annotation		Calibrator	Root object (Image)	Line	31804.7	9895.7	0				149.96
22LMB_HE.svs	0952eb85-a4ad-427f-a772-fb4803bb59d8	Annotation		Epithelial thickness	Root object (Image)	Line	31889.4	9909.2	0				79.79
22LMB_HE.svs	ba062037-8948-4225-9c11-7ed79a8f7849	Annotation		Calibrator	Root object (Image)	Line	31946.3	9846.4	0				149.97
22LMB_HE.svs	e027997a-0b29-42b8-befe-2a0de04886f6	Annotation		Epithelial thickness	Root object (Image)	Line	32030.8	9859.1	0				80.78
22LMB_HE.svs	f139934c-6a7b-446a-8352-cdb6060f1f69	Annotation		Calibrator	Root object (Image)	Line	32087.5	9795.9	0				150
22LMB_HE.svs	b76eb779-ab78-4f76-9382-dc042a0eba8f	Annotation		Epithelial thickness	Root object (Image)	Line	32170.9	9807.8	0				83.24
22LMB_HE.svs	fed3c42b-852d-4c0e-8614-af3e5df0781d	Annotation		Calibrator	Root object (Image)	Line	32229.4	9747.2	0				150.01
22LMB_HE.svs	79c4dc5c-8179-45d3-adac-85939ab5a6b0	Annotation		Epithelial thickness	Root object (Image)	Line	32313.6	9757.6	0				72.55
22LMB_HE.svs	516d3336-d7f6-4b64-81e4-1d624a234443	Annotation		Calibrator	Root object (Image)	Line	32371.3	9698.7	0				149.96
22LMB_HE.svs	ba5ca40e-70b5-4041-83dd-6cb7a0d77fe0	Annotation		Epithelial thickness	Root object (Image)	Line	32456.3	9714.5	0				86.32
22LMB_HE.svs	c3bff24e-06fa-468d-8485-7c03f7bbc96c	Annotation		Calibrator	Root object (Image)	Line	32514.3	9653.5	0				150.01
22LMB_HE.svs	f753a774-4a4a-46ce-a2cc-e4f21acc05ad	Annotation		Epithelial thickness	Root object (Image)	Line	32598.6	9673.2	0				83.16
22LMB_HE.svs	943e047b-c3c7-4b84-a8f9-c83f6357d4cd	Annotation		Calibrator	Root object (Image)	Line	32658.8	9613.2	0				150.04
22LMB_HE.svs	86538cce-2b1b-4b4c-891d-9cf4a53a5b45	Annotation		Epithelial thickness	Root object (Image)	Line	32742.3	9631.7	0				80.67
22LMB_HE.svs	cf41901d-630c-40cc-a316-ca8fdc5530a2	Annotation		Calibrator	Root object (Image)	Line	32804	9575.8	0				149.99
22LMB_HE.svs	15f48f75-352a-4e25-a740-61c8b49073a7	Annotation		Epithelial thickness	Root object (Image)	Line	32886.6	9592.1	0				69.8
22LMB_HE.svs	5be1d720-4363-41c1-b856-f56beddc9b2b	Annotation		Calibrator	Root object (Image)	Line	32949.6	9539.7	0				150.01
22LMB_HE.svs	8b57ab9f-c1fe-4129-b644-67ab8d9f7b80	Annotation		Epithelial thickness	Root object (Image)	Line	33031	9552.8	0				66.4
22LMB_HE.svs	5bf65e20-afc7-4f3b-9de6-0e3f34e35a7c	Annotation		Calibrator	Root object (Image)	Line	33094.7	9501.5	0				150
22LMB_HE.svs	c64c650a-09d7-436c-adc4-1a7b93bc9215	Annotation		Epithelial thickness	Root object (Image)	Line	33175.8	9514.4	0				66.31
22LMB_HE.svs	a3c69cae-21e3-4f50-87ce-d0a9907bde81	Annotation		Calibrator	Root object (Image)	Line	33239	9460.5	0				150
22LMB_HE.svs	19513c59-d799-4f3b-b3a1-1381f8ffa636	Annotation		Epithelial thickness	Root object (Image)	Line	33319.4	9474	0				72.54
22LMB_HE.svs	4a31088c-2060-4671-aa3b-0ba185e93e7f	Annotation		Calibrator	Root object (Image)	Line	33383.9	9422.1	0				150.01
22LMB_HE.svs	9022b071-c80b-490b-b5fb-dc45841f92ef	Annotation		Epithelial thickness	Root object (Image)	Line	33465.5	9439.6	0				70.35
22LMB_HE.svs	9b95676c-648c-48ba-ba47-66067677e521	Annotation		Calibrator	Root object (Image)	Line	33530.9	9392.8	0				150.01
22LMB_HE.svs	b61bb5db-0939-49eb-95dc-75889fed5c71	Annotation		Epithelial thickness	Root object (Image)	Line	33613.5	9410.5	0				63.22
22LMB_HE.svs	f71b496e-3087-4279-a656-b3f6cfc63cb5	Annotation		Calibrator	Root object (Image)	Line	33678.4	9365.2	0				149.98
22LMB_HE.svs	2879e2ea-06dc-47c1-871d-3c711884fde7	Annotation		Epithelial thickness	Root object (Image)	Line	33757.8	9382.9	0				66.04
22LMB_HE.svs	82af05aa-6b9b-4e99-b0f4-2ce87795443e	Annotation		Calibrator	Root object (Image)	Line	33826.6	9343.8	0				150.06
22LMB_HE.svs	7def0e27-53ac-4ff9-b915-38c181a183fa	Annotation		Epithelial thickness	Root object (Image)	Line	33906.5	9372.5	0				71.58
22LMB_HE.svs	77ff7d82-878b-4f94-b8ea-3c5d07d77701	Annotation		Calibrator	Root object (Image)	Line	33976.3	9335.2	0				150
22LMB_HE.svs	6c7990fd-56c8-4de3-aaef-0759672951e4	Annotation		Epithelial thickness	Root object (Image)	Line	34053.1	9365.6	0				64.44
22LMB_HE.svs	ee65b844-f092-4eb3-a6b7-5f61fa77969d	Annotation		Calibrator	Root object (Image)	Line	34126.3	9335.5	0				150.01
22LMB_HE.svs	e9e7b409-18b0-4133-8acb-ee79ad8d394c	Annotation		Epithelial thickness	Root object (Image)	Line	34202	9367.4	0				59.14
22LMB_HE.svs	2f891194-78eb-4085-9354-9d8b5c9d35b5	Annotation		Calibrator	Root object (Image)	Line	34276.2	9341.1	0				150
22LMB_HE.svs	60351c6f-428b-4b82-a111-f07553957671	Annotation		Epithelial thickness	Root object (Image)	Line	34345.5	9378.7	0				69.59
22LMB_HE.svs	b8b905f4-3f56-44db-a0f7-c2a85f99cf81	Annotation		Epithelium area	Root object (Image)	Geometry	30167.5	12513	7611		1290022.4	38404.8
22LMB_HE.svs	077f9652-5b1b-41de-831c-6f34d9d3be53	Annotation		Stroma	Root object (Image)	Polygon	30728.9	13815.6	1689		3221880.7	11200.2
22PMA_HE.svs	c1bd9b10-4170-4f02-9083-571c1410a107	Annotation		Epithelial thickness	Root object (Image)	Line	14789.4	12633.2	0				72.51
22PMA_HE.svs	256e58be-1e09-4b65-a4ee-51e425f1893a	Annotation		Calibrator	Root object (Image)	Line	14741.4	12569.8	0				150.01
22PMA_HE.svs	9bee18ea-5a03-49c8-9481-cd43f23ab4ce	Annotation		Epithelial thickness	Root object (Image)	Line	14764	12491.5	0				72.49
22PMA_HE.svs	7afc42a1-c941-42b7-b414-e69384f6a550	Annotation		Calibrator	Root object (Image)	Line	14727.9	12421	0				149.99
22PMA_HE.svs	21c4169b-9f23-4fd0-b6ce-84850c75a678	Annotation		Epithelial thickness	Root object (Image)	Line	14767.3	12344.8	0				79.1
22PMA_HE.svs	a59a1fe1-3f84-40af-9ebc-aa6e99f89e72	Annotation		Calibrator	Root object (Image)	Line	14731.2	12271.1	0				150
22PMA_HE.svs	b3feddc2-d93e-42cb-b436-ffcea509f300	Annotation		Epithelial thickness	Root object (Image)	Line	14775.9	12197.7	0				82.44
22PMA_HE.svs	c413869c-c790-4bf0-887c-baabe5879f18	Annotation		Calibrator	Root object (Image)	Line	14738.7	12121.2	0				150.01
22PMA_HE.svs	ddb0bad1-b3f9-4d97-af23-cbc0d3c79903	Annotation		Epithelial thickness	Root object (Image)	Line	14779.6	12049.6	0				73.9
22PMA_HE.svs	15df6450-d85f-44ec-a53b-2342a0347e8c	Annotation		Calibrator	Root object (Image)	Line	14750.6	11971.7	0				149.97
22PMA_HE.svs	eb05b005-91cb-4652-9751-9f5340838b65	Annotation		Epithelial thickness	Root object (Image)	Line	14795.3	11900.6	0				73.96
22PMA_HE.svs	fcfc5d62-0515-4e56-8852-cf30928910ad	Annotation		Calibrator	Root object (Image)	Line	14766.2	11822.5	0				150.02
22PMA_HE.svs	e259804a-8350-492a-a5f8-d4233d9a54b1	Annotation		Epithelial thickness	Root object (Image)	Line	14812.4	11749	0				77.18
22PMA_HE.svs	91f1510c-f8c3-4fa1-bd02-4f3eb291de43	Annotation		Calibrator	Root object (Image)	Line	14780.6	11673.2	0				150
22PMA_HE.svs	d5f11e46-b253-4b5a-8011-913377234be2	Annotation		Epithelial thickness	Root object (Image)	Line	14824.7	11601.2	0				74.44
22PMA_HE.svs	67854e84-8d37-4deb-9ddb-6222f2497a89	Annotation		Calibrator	Root object (Image)	Line	14791.3	11523.6	0				150.01
22PMA_HE.svs	0f692bce-bd74-42a5-aef3-f6121fad4c32	Annotation		Epithelial thickness	Root object (Image)	Line	14831.1	11447.4	0				72.25
22PMA_HE.svs	c4948b2c-eab4-4ff3-8af6-4074364a4505	Annotation		Calibrator	Root object (Image)	Line	14798.3	11373.8	0				150.01
22PMA_HE.svs	d6322890-daea-4446-88f5-1c0ccbe6e7ab	Annotation		Epithelial thickness	Root object (Image)	Line	14837.6	11300.9	0				72.37
22PMA_HE.svs	795487d0-dcd9-4f60-b560-03a5c18ba7ad	Annotation		Calibrator	Root object (Image)	Line	14807.1	11224.1	0				150
22PMA_HE.svs	ed5c0197-debe-4e87-a781-9c84c89f0f15	Annotation		Epithelial thickness	Root object (Image)	Line	14852.6	11151.2	0				79.53
22PMA_HE.svs	a69c0178-7e48-40c1-be9a-0cb468f0a165	Annotation		Calibrator	Root object (Image)	Line	14822.7	11074.9	0				150.02
22PMA_HE.svs	b05b85bb-462a-4d22-b92b-0dfeef7d99db	Annotation		Epithelial thickness	Root object (Image)	Line	14870.1	11003.5	0				76.11
22PMA_HE.svs	cae15ff8-b0d7-43e5-80b0-50c47e1eebff	Annotation		Calibrator	Root object (Image)	Line	14841.8	10926.1	0				150.01
22PMA_HE.svs	63b728bb-9421-4823-b74c-9699139a9ca8	Annotation		Epithelial thickness	Root object (Image)	Line	14888.1	10855	0				73.79
22PMA_HE.svs	86e9eaa3-b046-415f-86b9-69a7aa966339	Annotation		Calibrator	Root object (Image)	Line	14859.1	10777.1	0				149.99
22PMA_HE.svs	d41a137f-8fdf-41ad-95f7-beb2ac0c2482	Annotation		Epithelial thickness	Root object (Image)	Line	14906.9	10706.7	0				80.5
22PMA_HE.svs	94ee8145-7d64-4ba9-8738-041e68b80ae5	Annotation		Calibrator	Root object (Image)	Line	14876.2	10628.1	0				150.02
22PMA_HE.svs	8fc6ddd5-dfca-417b-ba84-6afb9076aae6	Annotation		Epithelial thickness	Root object (Image)	Line	14921.4	10557.9	0				72.22
22PMA_HE.svs	31d13069-625b-4cfe-b64c-e245c3176fea	Annotation		Calibrator	Root object (Image)	Line	14899.1	10479.9	0				150.01
22PMA_HE.svs	695d5a61-6265-4939-8943-7369d827078f	Annotation		Epithelial thickness	Root object (Image)	Line	14947.1	10412.1	0				69.92
22PMA_HE.svs	c8547f6b-3697-41e7-9640-d6f3f16177ab	Annotation		Calibrator	Root object (Image)	Line	14925.2	10332.2	0				150.01
22PMA_HE.svs	98713bec-1e1e-4ed3-a235-90c0d52bab07	Annotation		Epithelial thickness	Root object (Image)	Line	14964.4	10262.8	0				54.04
22PMA_HE.svs	bf543a40-4ebe-4939-84dd-54cbacf11ab6	Annotation		Calibrator	Root object (Image)	Line	14941.9	10183.3	0				150.01
22PMA_HE.svs	ec6f7d80-e403-4e55-b495-3a5e1b1d3a38	Annotation		Epithelial thickness	Root object (Image)	Line	14978	10114.9	0				65.13
22PMA_HE.svs	faefdbe6-c067-49cb-b223-870485655d26	Annotation		Calibrator	Root object (Image)	Line	14958.8	10034.5	0				149.98
22PMA_HE.svs	d22aba1e-eb00-40c8-b89c-68c56103c86e	Annotation		Epithelial thickness	Root object (Image)	Line	15003.8	9966.4	0				65.7
22PMA_HE.svs	914bc5c1-d05c-4669-8ea7-349532842da4	Annotation		Calibrator	Root object (Image)	Line	14986.2	9887.1	0				150.01
22PMA_HE.svs	0e35b610-4ca4-4d34-8bdd-231265c6115d	Annotation		Epithelial thickness	Root object (Image)	Line	15036.1	9820	0				71.81
22PMA_HE.svs	f2adaed9-f2a3-4f6a-915f-bb4917768478	Annotation		Calibrator	Root object (Image)	Line	15018.6	9740.6	0				149.96
22PMA_HE.svs	f9c322c4-9430-4ef0-b4a2-bda549c416e7	Annotation		Epithelial thickness	Root object (Image)	Line	15076.3	9678.6	0				82.87
22PMA_HE.svs	218d9c12-fc9f-4209-83d9-482a9be0692d	Annotation		Calibrator	Root object (Image)	Line	15053.1	9594.7	0				150
22PMA_HE.svs	d108d197-396a-4c99-a156-0ea13a4de005	Annotation		Epithelial thickness	Root object (Image)	Line	15112.7	9532.2	0				88
22PMA_HE.svs	d5145b83-57d4-42a4-ac81-938190560b58	Annotation		Calibrator	Root object (Image)	Line	15087.3	9448.6	0				150.05
22PMA_HE.svs	0ab47a75-fbed-419e-b218-3b8809ddb10f	Annotation		Epithelial thickness	Root object (Image)	Line	15146.6	9387.8	0				87.7
22PMA_HE.svs	50534d4c-8c6d-4c38-901a-42edc2e353b5	Annotation		Calibrator	Root object (Image)	Line	15125.5	9303.6	0				150
22PMA_HE.svs	9f12634c-f40b-4b74-8b6d-f4fb2d647faa	Annotation		Epithelial thickness	Root object (Image)	Line	15185.3	9243.5	0				81.04
22PMA_HE.svs	14a5c459-f88d-4820-bcd5-dde4a60e1e65	Annotation		Calibrator	Root object (Image)	Line	15169.8	9160.3	0				150.01
22PMA_HE.svs	159e106a-0609-44eb-93ff-7f5571a41d1a	Annotation		Epithelial thickness	Root object (Image)	Line	15235.3	9103.3	0				89.53
22PMA_HE.svs	26149142-fdcf-4644-bba3-d37e905cc960	Annotation		Calibrator	Root object (Image)	Line	15217.8	9018.1	0				150.01
22PMA_HE.svs	3281b231-8cb2-415c-965c-c0a1028b66cc	Annotation		Epithelial thickness	Root object (Image)	Line	15279.8	8959.3	0				77.73
22PMA_HE.svs	02340730-96e4-4a4c-87ee-149b7da3ffb1	Annotation		Calibrator	Root object (Image)	Line	15263.1	8875.2	0				149.99
22PMA_HE.svs	07f2946d-fa50-42df-8935-2c2083284257	Annotation		Epithelial thickness	Root object (Image)	Line	15321.3	8815.8	0				79.92
22PMA_HE.svs	567bfb28-bcd8-48f3-8a9f-a6567157b57b	Annotation		Calibrator	Root object (Image)	Line	15307.1	8731.8	0				149.98
22PMA_HE.svs	c2c00c4e-9510-4227-9fd6-9ecec0e4a528	Annotation		Epithelial thickness	Root object (Image)	Line	15369.5	8672.8	0				81.11
22PMA_HE.svs	4764a2c2-055e-43a7-aedf-0788dda0f0b2	Annotation		Calibrator	Root object (Image)	Line	15353.7	8589.2	0				149.97
22PMA_HE.svs	64a2c725-3eba-4ff0-885f-2510b7901be2	Annotation		Epithelial thickness	Root object (Image)	Line	15413.3	8529.8	0				77.23
22PMA_HE.svs	b5b25bce-2c74-49f1-974f-c14d2459e6fb	Annotation		Calibrator	Root object (Image)	Line	15404.2	8448.1	0				149.98
22PMA_HE.svs	f91b0fe3-2749-47eb-a828-5c5f80248168	Annotation		Epithelial thickness	Root object (Image)	Line	15466.5	8390.9	0				73.58
22PMA_HE.svs	7438c6cf-d9e5-4f9f-8bee-8ed963840226	Annotation		Calibrator	Root object (Image)	Line	15461.8	8309.6	0				149.99
22PMA_HE.svs	05cf4fe9-5c61-4871-b208-064d76eeb458	Annotation		Epithelial thickness	Root object (Image)	Line	15523.9	8252.9	0				68.87
22PMA_HE.svs	05aa2df4-970c-4af7-b88f-74612c404512	Annotation		Calibrator	Root object (Image)	Line	15520.7	8171.7	0				150
22PMA_HE.svs	a2732683-4022-4449-b2a9-c0177d0f1c7a	Annotation		Epithelial thickness	Root object (Image)	Line	15583.3	8116.7	0				72.99
22PMA_HE.svs	854ad844-4a3a-4de7-9632-49f7e3ca24e3	Annotation		Calibrator	Root object (Image)	Line	15578.9	8033.4	0				150
22PMA_HE.svs	acb5bce9-892e-4482-8ece-fa6c7c29b97b	Annotation		Epithelial thickness	Root object (Image)	Line	15642.9	7979.2	0				75.65
22PMA_HE.svs	4003dc54-9e8e-4e04-94bf-db15c3c82736	Annotation		Calibrator	Root object (Image)	Line	15635.2	7894.4	0				150.01
22PMA_HE.svs	1fa84363-69b7-44d7-925d-36db13adb11d	Annotation		Epithelial thickness	Root object (Image)	Line	15697.3	7838.3	0				75.05
22PMA_HE.svs	a9d0e910-5b11-4359-b541-2c26eff7edfd	Annotation		Calibrator	Root object (Image)	Line	15683.7	7752.6	0				150
22PMA_HE.svs	d36de9e7-c505-4aaf-bc6c-ad8df8205787	Annotation		Epithelial thickness	Root object (Image)	Line	15741.9	7692	0				77.12
22PMA_HE.svs	ffc36fbb-624d-46aa-8f45-4c1877cffe8a	Annotation		Calibrator	Root object (Image)	Line	15733.4	7611.3	0				149.99
22PMA_HE.svs	2d34ce63-6ba2-4cb8-b74d-8d4f115aa0a2	Annotation		Epithelial thickness	Root object (Image)	Line	15798.5	7553.6	0				76.91
22PMA_HE.svs	1c45525a-d8fe-4ef1-a508-3573cd0c776a	Annotation		Calibrator	Root object (Image)	Line	15784.6	7470.4	0				149.98
22PMA_HE.svs	9d006cbb-75d9-4db0-88bf-f02edb4e9929	Annotation		Epithelial thickness	Root object (Image)	Line	15848.6	7412.7	0				86.75
22PMA_HE.svs	3ca3c1a1-6e6e-4d8f-bf1a-485d89351a12	Annotation		Calibrator	Root object (Image)	Line	15839.6	7331.2	0				150.01
22PMA_HE.svs	843f858a-75bd-4959-9a9b-b58a3ed4fa40	Annotation		Epithelial thickness	Root object (Image)	Line	15909.6	7282.3	0				85.18
22PMA_HE.svs	c2a9468b-2c97-4c3c-8c06-f6f775132831	Annotation		Calibrator	Root object (Image)	Line	15907.7	7197.7	0				150
22PMA_HE.svs	9ab681c7-ac05-4d40-91fd-01d5b0a034e7	Annotation		Epithelial thickness	Root object (Image)	Line	15983.1	7151.9	0				87.95
22PMA_HE.svs	3860e739-f2a8-48fb-883d-b1bbfb2b3cfe	Annotation		Calibrator	Root object (Image)	Line	15984.2	7068.7	0				150
22PMA_HE.svs	30bb6d88-196e-469d-994e-37b382df65bb	Annotation		Epithelial thickness	Root object (Image)	Line	16060.6	7023.2	0				81.56
22PMA_HE.svs	ab9ef6b6-9dd0-49ff-8946-62f5941e3393	Annotation		Calibrator	Root object (Image)	Line	16063.4	6941.2	0				150.02
22PMA_HE.svs	1704cb60-ff80-4333-a877-5310496b080f	Annotation		Epithelial thickness	Root object (Image)	Line	16138.7	6898.1	0				83.77
22PMA_HE.svs	cd2d6207-9f0d-4507-b9f5-b9c7e5a3b93a	Annotation		Calibrator	Root object (Image)	Line	16143.7	6814.5	0				149.96
22PMA_HE.svs	b640500c-8ddf-4b82-aac4-8de9afa5ac74	Annotation		Epithelial thickness	Root object (Image)	Line	16220.8	6774.6	0				85.3
22PMA_HE.svs	080de0fa-a442-4a88-817b-9edf121bdc51	Annotation		Calibrator	Root object (Image)	Line	16228.5	6690.8	0				149.98
22PMA_HE.svs	7bdaeae8-95b6-4d74-ae45-f6b7323befcb	Annotation		Epithelial thickness	Root object (Image)	Line	16314.2	6659.9	0				103.3
22PMA_HE.svs	1c6a6f96-b1bd-4af5-ac87-c94ec02b1086	Annotation		Calibrator	Root object (Image)	Line	16314.4	6567.9	0				150.03
22PMA_HE.svs	dd323c2e-e2ef-4428-a910-7d1810d6ddd6	Annotation		Epithelial thickness	Root object (Image)	Line	16391.8	6531.1	0				86.48
22PMA_HE.svs	714d8fe0-5ef2-4297-9093-52437715d98f	Annotation		Calibrator	Root object (Image)	Line	16400.7	6445.2	0				149.97
22PMA_HE.svs	6586c719-127b-4857-8964-eb4a09132355	Annotation		Epithelial thickness	Root object (Image)	Line	16478.9	6409.2	0				84.25
22PMA_HE.svs	73247953-a3e0-40f6-bb3e-d58cd32f05ca	Annotation		Calibrator	Root object (Image)	Line	16489.4	6324.3	0				150.01
22PMA_HE.svs	db0626bd-ba5f-46b2-88a9-ab83311ca0ec	Annotation		Epithelial thickness	Root object (Image)	Line	16566.8	6287.5	0				80.82
[truncated: 1,077 more rows]
